# Supplementary material for: Evaluation of Haplotype Inference Using Definitive Haplotype Data Obtained from Complete Hydatidiform Moles, and Its Significance for the Analyses of Positively Selected Regions
Source: PLoS Genet. 2009 May 8;5(5):e1000468. doi: 10.1371/journal.pgen.1000468 (PMC2670534; doi:10.1371/journal.pgen.1000468)
Supplement: Table S1 — ANOVA statistics for population differences along first two eigenvectors. (0.02 MB XLS) [file pgen.1000468.s004.xls]

## Sheet: Table S1
Table S1. ANOVA Statistics for Population Differences along First Two Eigenvectors
Population 1	Population 2	p-Value along Eigenvector 1	p-Value along Eigenvector 2
JPT	CHB	0	0.839518
JPT	CHM	0.357938	0.173343
CHB	CHM	0	0.189125
ANOVA p-Values were calculated by SMARTPCA program with the data set used in Figure S1A.
