# Supplementary material for: Evaluation of Haplotype Inference Using Definitive Haplotype Data Obtained from Complete Hydatidiform Moles, and Its Significance for the Analyses of Positively Selected Regions
Source: PLoS Genet. 2009 May 8;5(5):e1000468. doi: 10.1371/journal.pgen.1000468 (PMC2670534; doi:10.1371/journal.pgen.1000468)
Supplement: Table S2 — Differential enrichment of iHS outliers. (0.02 MB XLS) [file pgen.1000468.s005.xls]

## Sheet: Table S2
Table S2. Differential Enrichment of iHS Outliers
Cytological Position	Physical Position	Locus	Dataset	Number of SNPs in Region	Number of SNPs with |iHS| > 4.0	p-Value
2q21.3-q22.1	134,800,000 - 142,400,000	LCT	PHASEd+CEU	897	13	-
			CHM	917	0	0.000108538
			fastPHASEd-piCHM	914	0	0.000110933
			PHASEd-JPT	908	0	0.000115897
6p22.1-p21.32	26,100,000 - 33,600,000	MHC	PHASEd+CEU	1238	36	-
			CHM	1115	40	0.35352
			fastPHASEd-piCHM	1104	6	1.23156e-05
			PHASEd-JPT	1115	0	1e-10
LCT, lactase; MHC, Major Histocompatibility Complex. All p-values are based on two-tailed Fisher's exact test.
