# Supplementary material for: Evaluation of Haplotype Inference Using Definitive Haplotype Data Obtained from Complete Hydatidiform Moles, and Its Significance for the Analyses of Positively Selected Regions
Source: PLoS Genet. 2009 May 8;5(5):e1000468. doi: 10.1371/journal.pgen.1000468 (PMC2670534; doi:10.1371/journal.pgen.1000468)
Supplement: Table S3 — Candidate regions for recent selection from CHM datasets by iHS test. (0.10 MB XLS) [file pgen.1000468.s006.xls]

## Sheet: Table S3
Table S3. Candidate regions for recent selection from CHM datasets by iHS test
Chr.	Start	End	Genes in region	Number of core SNPs with p-Value < 0.005	Maximum median |iHS|a	Rankb	Maximum |iHS|	Peak SNP	Overlap with the Region detected by XDiHHc	HapMap population for which positive selection was reportedd	Test used to identify in previous studyd
6	29472930	29619195	GPR53P,LOC442195,LOC729653,MAS1L,OR10C1,OR11A1,OR12D1P,OR12D2,OR2H1	16	4.7519	1	5.4687	rs6904456	*
7	49750164	50180624	LOC100128734,LOC100130988,VWC2,ZPBP	19	3.3877	12	3.7023	rs931263	*	ASN	Rsb-AC
5	112000094	112567854	APC,DCP2,LOC728217,MCC,REEP5,SRP19,XBPP1,XR_015356.2,ZRSR1	75	3.3635	18	4.8022	rs1363333	*	ASN, CEU	LRH, Rsb-AC
6	31443686	31710946	3.8-1,AIF1,ATP6V1G2,BAT1,BAT2,HCP5,LOC100129668,LOC100129921,LOC100130756,LST1,LTA,LTB,MCCD1,MICB,NCR3,NFKBIL1,NR_002812.2,NR_002971.1,NR_003065.1,NR_003140.1,PPIAP9,SNORA38,SNORD117,SNORD84,TNF	25	2.9329	49	4.3411	rs13215091	*	ASN	LRH, Rsb-AC
6	29757084	29823976	FLJ35429,HCG4P11,HCG9P5,HLA-F,RPL23AP1,XR_039877.1	17	2.9002	56	3.9208	rs7741807	*
9	15816730	16038844	C9orf93	22	2.8357	66	3.8268	rs10810521
6	33797512	33902107	IHPK3,LEMD2,MLN	10	2.7974	69	4.1659	rs943466	*
6	83104741	83468325	TPBG	23	2.774	72	3.831	rs9341927		ASN	LRH, Rsb-AC
8	31927661	32285297	LOC100127894,NRG1	29	2.7718	74	3.9855	rs12550484		ASN	Rsb-AC
10	11116880	11259659	CUGBP2,LOC439950,XR_040718.1	19	2.7479	84	4.2786	rs12248765		YRI	LRH
15	84608081	84903629	AGBL1,LOC727915,XR_039951.1	33	2.721	85	4.0872	rs1431242
7	53298520	53651103	LOC100129159,RNU1P7	18	2.7099	91	3.1961	rs2330532
10	73410619	73921144	ASCC1,C10orf104,CBARA1,CHST3,DDIT4,DNAJB12,SPOCK2	27	2.6963	101	4.5709	rs7090800
15	28141595	29198135	ARHGAP11B,CHRFAM7A,FAM7A3,LOC100128435,LOC100129832,LOC100132024,LOC100132031,LOC100132204,LOC100132567,LOC100132726,LOC100132816,LOC100133246,LOC100133333,LOC388104,LOC390561,LOC642397,LOC643699,LOC653073,LOC653075,LOC727880,LOC727909,LOC728388,LOC728424,LOC728498,LOC730909,MIRN211,MTMR10,MTMR15,TRPM1,XR_015162.1,XR_015297.2,XR_016431.2,XR_041689.1	32	2.69	103	4.4412	rs10851487		ASN	XP-EHH
7	142046378	142750349	C7orf34,CASP2,CLCN1,EPHB6,GSTK1,KEL,LOC730647,NR_001296.2,NR_002140.1,OR6V1,OR6W1P,OR9A2,OR9P1P,PIP,PRSS1,PRSS2,TAS2R39,TAS2R40,TMEM139,TRB@,TRBC1,TRBC2,TRBD1,TRBD2,TRBJ1-1,TRBJ1-2,TRBJ1-3,TRBJ1-4,TRBJ1-5,TRBJ1-6,TRBJ2-1,TRBJ2-2,TRBJ2-2P,TRBJ2-3,TRBJ2-4,TRBJ2-5,TRBJ2-6,TRBJ2-7,TRBV25-1,TRBV26,TRBV27,TRBV28,TRBV29-1,TRBV30,TRBVA,TRBVB,TRPV5,TRPV6,TRY5,TRY6,TRY7	11	2.6642	125	3.8168	rs6962582	*	ASN, CEU, YRI	IHS, LRH, Rsb-AC, Rsb-AE
12	58359507	58538883	SLC16A7	23	2.6612	132	2.8721	rs2711667	*
1	153134679	154401865	ADAM15,ARHGEF2,ASH1L,C1orf104,C1orf2,CKS1B,CLK2,DAP3,DCST1,DCST2,DPM3,EFNA1,EFNA3,EFNA4,FDPS,FLAD1,GBA,GBAP,GON4L,HCN3,KIAA0907,KRTCAP2,LENEP,LMNA,LOC100128585,LOC100129268,LOC100129405,LOC100132108,LOC100133278,LOC284620,LOC645676,LOC648822,MAPBPIP,MEX3A,MIRN555,MRPS29P1,MSTO1,MTX1,MTX1P,MUC1,NR_002188.1,NR_002974.1,NR_003005.1,PBXIP1,PKLR,PMVK,POU5F1P4,PYGO2,RAB25,RAG1AP1,RIT1,RUSC1,RXFP4,SCAMP…	16	2.6448	142	3.1112	rs822490		CEU	Rsb-AE
4	99816899	100644250	ADH1A,ADH1B,ADH1C,ADH4,ADH5,ADH6,ADH7,BTF3L3,EIF4E,LOC100131750,METAP1,PCNAP1,PCNAP2,TBCAP3	39	2.5933	166	3.7952	rs1373244		ASN	LRH
4	122883773	123128865	BBS7,CCNA2,EXOSC9,TMEM155,TRPC3	11	2.5818	177	3.8686	rs6534324
13	64673295	65065562	STARP1	13	2.5804	183	3.4628	rs17070716
10	94834757	95168236	FER1L3,LOC387703,LOC389997,LOC643863,XR_016730.2,XR_016732.2	11	2.5489	224	3.3675	rs4244304		ASN	IHS
1	214301856	214718427	MRPS18BP1,USH2A	17	2.5484	227	3.1158	rs773498
3	25673708	26394128	LOC100131542,LOC246135,LOC641456,LOC645065,LOC645101,LOC728572,NGLY1,OXSM,TOP2B,VENTXP4,XR_015697.2,XR_016793.2	13	2.5401	242	3.9146	rs9856369		ASN, CEU	IHS, Rsb-AC, Rsb-AE
15	41183139	42029331	ADAL,CATSPER2,CATSPER2P1,CCNDBP1,CKMT1A,CKMT1B,ELL3,EPB42,FRMD5,HISPPD2A,HYPK,LCMT2,LOC100129392,LOC100129835,LOC100131250,LOC146053,LOC390581,LOC554224,LOC728758,MAP1A,MFAP1,NR_002318.2,NR_003571.1,PDIA3,SERF2,SERINC4,STRC,STRCP,TGM5,TGM7,TMEM62,TP53BP1,TUBGCP4,UBR1,WDR76,XR_017187.2,ZSCAN29	30	2.5381	257	3.3604	rs496584
9	125315534	125772068	DENND1A	25	2.5092	279	3.9603	rs543070
2	17322130	17962686	GEN1,KCNS3,LOC284952,LOC388925,MSGN1,RAD51AP2,SMC6,VSNL1,XR_016133.2	19	2.4812	311	3.475	rs2615048		ASN	Rsb-AC
4	144085356	144501674	GAB1,LOC645018,LOC729675,USP38	37	2.4699	315	3.2302	rs4323053	*	ASN	IHS, LRH
12	122926070	123174017	CCDC92,DNAH10,FLJ45278,XR_041543.1,ZNF664	11	2.4609	326	2.4609	rs11057401	*
4	33870248	34300068	LOC727819	32	2.4533	340	4.119	rs998460		ASN, CEU, YRI	IHS, LRH
8	68697539	68840303	CPA6	12	2.4474	345	4.3412	rs2623837
5	37988716	38081927		18	2.447	349	3.6645	rs1567327
1	65646460	65911163	DNAJC6,LEPR,LEPROT,LOC100128633	16	2.4453	368	3.3189	rs9436746		ASN	LRH
10	100873537	101029623	HPSE2	3	2.4353	376	3.3874	rs10883299	*
10	17024588	17069941	CUBN	10	2.4341	383	3.0092	rs1707275
3	122076151	122586192	STXBP5L	20	2.4301	386	2.4966	rs9822141	*
10	3962277	4193580	LOC727894	32	2.4287	393	4.1356	rs2765658
11	82877509	83001968	DLG2	9	2.4199	397	3.5433	rs10792688	*	ASN, CEU	Rsb-AC, Rsb-AE
13	33738523	33887795		3	2.4129	409	3.4268	rs10870673
6	18807196	19320384	LOC645157,TRNAQ-CUG,XR_016770.2	36	2.4099	419	3.4201	rs9460306	*	ASN	LRH, Rsb-AC
11	80968833	81162644		4	2.4048	424	3.0513	rs17142769		ASN	Rsb-CE
4	158603317	158909796		13	2.3878	446	2.7334	rs1907091		ASN	IHS
10	113353697	113523060		10	2.3806	460	2.8866	rs10787402	*
11	17882560	18130383	LOC645297,MRGPRX3,SAA3P,SAAL1,SERGEF,TPH1	20	2.3677	483	3.5543	rs2237914
6	28141375	28321218	LOC100129195,LOC222699,LOC222701,NR_002936.1,OR1F12P,TRNAS-GCU,ZKSCAN4,ZNF165,ZNF192,ZNF193,ZSCAN16	10	2.3651	484	4.529	rs7757215	*	CEU	Rsb-AE
4	153037972	153215732		17	2.3624	490	3.4007	rs4696313
6	89587114	89887093	CYCSP16,LOC100131124,PNRC1,RNGTT,SRrp35,XR_038480.1	5	2.3491	518	3.244	rs1980986		ASN	Rsb-AC
21	37094076	37323409	DPRXP5,DSCR6,HLCS,MRPL20P1	9	2.3481	521	2.64	rs8134067
21	29442778	29607434	BACH1,C21orf7	10	2.3429	532	3.1835	rs2254962	*
19	19148928	19722682	ATP13A1,CILP2,EDG4,FLJ44968,GATAD2A,GMIP,HAPLN4,KIAA0892,LOC100128429,LOC100130292,LOC100133072,LOC729991,MEF2B,MIRN640,NCAN,NDUFA13,NR2C2AP,PBX4,PHF5CP,RFXANK,SF4,TM6SF2,TSSK6,XR_041229.1,ZNF101,ZNF14	12	2.3363	555	3.1171	rs4808199
9	26740804	27142308	C9orf82,IFT74,LRRC19,PLAA,TEK	13	2.3279	573	4.1709	rs12684983
6	108679188	109180409	FOXO3,LACE1,LOC100130258,LOC100130966,SNX3	16	2.3205	597	3.3625	rs1268167	*
13	103885691	103998191		13	2.3123	622	2.8118	rs9514269		CEU	Rsb-AE
13	82609916	83036907		25	2.3065	633	3.187	rs1592213	*
18	21882483	22336707	DHFRP1,KCTD1,LOC728592,PSMA8,SS18,TAF4B,XR_015538.2	11	2.3027	637	3.1953	rs8083533	*
1	170906205	171276455	LOC441915	10	2.3022	653	2.9936	rs704847
4	28235503	28413202		4	2.2986	661	3.1532	rs1121274
9	87119053	87225352		13	2.2927	670	3.2894	rs1374503
2	43774993	43985595	ABCG5,ABCG8,DYNC2LI1,LRPPRC,PLEKHH2	14	2.2912	678	3.7684	rs7570252		ASN	Rsb-AC, Rsb-CE
1	4322090	4393548		9	2.2866	685	2.6935	rs6697594
8	138590751	138671999		11	2.2843	694	3.1763	rs11786786
11	32266283	32410198	WT1	8	2.2828	714	3.2012	rs5030277
4	168828749	169231643		13	2.2731	725	2.9667	rs12511498
1	75474760	75882161	LOC646417,SLC44A5	16	2.2713	733	2.6619	rs598649		ASN	Rsb-AC, Rsb-CE
2	25696756	26560146	ASXL2,C2orf39,DTNB,FAM59B,GPR113,HADHA,HADHB,KIF3C,LOC391358,LOC391359,LOC646196,LOC729769,LOC751599,OTOF,PPIL1P1,RAB10,SELI,XR_041889.1	20	2.268	745	2.9173	rs10865402		ASN	Rsb-AC
2	125888500	126110004		7	2.2669	749	3.6285	rs9308661		ASN	Rsb-AC
15	53102462	53376504	C15orf15,RAB27A	13	2.2592	798	2.6167	rs16976022		YRI	LRH
7	8280496	8476937	NXPH1	11	2.2466	847	2.9781	rs42949
2	12700041	12887438	TRIB2	17	2.2458	854	3.1509	rs2042566
8	10619507	10743821	PINX1,SOX7	10	2.2407	862	3.6938	rs4840517
7	139814627	140328542	ADCK2,BRAF,DENND2A,MKRN1,NDUFB2	6	2.2371	871	4.2233	rs2293177
3	134105412	134167861		2	2.2296	896	3.0151	rs4854669
11	82641607	82871413	CCDC90B,CYCSP28,DLG2	4	2.229	898	3.1187	rs2510475	*	ASN, CEU	Rsb-AC, Rsb-AE
2	21536938	21966561	LOC645949,XR_040569.1	7	2.2197	914	3.575	rs2161900		ASN, YRI	IHS
16	76183248	76228682		1	2.2128	944	3.1476	rs12928238
1	50488854	51417290	C1orf185,CDKN2C,DMRTA2,FAF1,LOC100129919,LOC343184,LOC391039,LOC729168,MRPS6P2,XR_016832.1,XR_017560.2	14	2.2118	947	2.7584	rs11205760		ASN	Rsb-AC
11	119651570	119762705	ARHGEF12,LOC649133,POU2F3,TMEM136	5	2.2118	947	3.8948	rs4142654		CEU	LRH
7	126727857	126962472	ZNF800	22	2.2086	980	2.9561	rs11975300		ASN
10	121717570	121817505	LOC651144	9	2.2037	998	3.2325	rs10886561
6	83739609	83995702	DOPEY1,ME1,PGM3,RWDD2A,UBE2CBP	8	2.202	1002	3.1799	rs686786	*	ASN	LRH
4	41362805	41921681	CCDC4,LIMCH1,LOC100128654,LOC100133310,OR5M14P,PHOX2B,SLC30A9,TMEM33,WDR21B	12	2.1984	1020	3.8656	rs2343617		ASN	IHS, Rsb-AC, XP-EHH
6	48964829	49271394		9	2.1915	1043	3.0303	rs6931955
16	71102326	71413345	KRT18P18,LOC645478,ZFHX3	10	2.1886	1052	3.5052	rs2914781	*
2	212756061	212979704	ERBB4	13	2.1835	1062	2.9182	rs1948877		ASN	Rsb-AC
9	126675534	126955768	ARPC5L,C9orf126,GOLGA1,PPP6C	4	2.1798	1077	2.9389	rs6478690		CEU	Rsb-AE
15	52579720	52807566	UNC13C	19	2.1796	1083	3.4256	rs1074876
6	80085313	80197796	LOC100131959	13	2.1795	1086	2.4763	rs17799408		ASN	Rsb-AC
1	200518436	200778869	CYCSP4,LGR6,LOC100128298,PPP1R12B,UBE2T	2	2.1764	1098	2.8891	rs3767424
8	71167651	71507138	BTF3L2,H2AFZP2,LOC100128955,NCOA2	4	2.1708	1125	3.0848	rs16937002
2	127650168	127971354	CYP27C1,ERCC3,IWS1,LOC100130102,LOC100131492,MAP3K2,PROC,XR_039053.1	9	2.1685	1135	3.1401	rs6731176		ASN	Rsb-AC
16	74049743	74471997	ADAT1,CHST5,CHST6,FLJ22167,GABARAPL2,KARS,LOC124496,LOC645799,TERF2IP,TMEM170,XR_038199.1	5	2.1678	1141	4.4579	rs2289063		ASN, YRI	IHS, LRH
3	80553990	80775368		23	2.1668	1149	2.2269	rs7626516	*
3	117342919	117522532	LSAMP	3	2.1655	1166	3.3126	rs4296590		ASN, CEU	Rsb-AC, Rsb-AE
1	174564800	175079519	LOC100130637,LOC730167,PAPPA2	8	2.1639	1172	3.5884	rs1086519
1	10077870	10486268	APITD1,CORT,DFFA,KIF1B,PEX14,PGD,UBE4B	14	2.1629	1186	3.2164	rs1555849
13	73576512	73752182	KLF12	4	2.1547	1224	3.0573	rs1337043
11	24966286	25138024	LOC100130747,LUZP2	15	2.1534	1225	3.3801	rs2403995		ASN	Rsb-AC, Rsb-CE
10	64324208	64425615		16	2.1533	1226	2.6373	rs1571918	*
14	95448001	95560098	LOC730125	4	2.1437	1272	3.1402	rs2369415
12	27518427	27614469	LOC341346,PPFIBP1	2	2.1376	1295	3.1626	rs10506022
3	45660752	45771955	LIMD1,LOC644714,SACM1L,SLC6A20,TRR	5	2.1345	1315	2.8643	rs2742395
7	141760736	141911661	TRB@,TRBV10-1,TRBV10-2,TRBV11-1,TRBV11-2,TRBV12-1,TRBV12-2,TRBV5-4,TRBV5-5,TRBV5-6,TRBV5-7,TRBV5-8,TRBV6-5,TRBV6-6,TRBV6-7,TRBV6-8,TRBV6-9,TRBV7-4,TRBV7-5,TRBV7-6,TRBV7-7,TRBV7-8,TRBV9	5	2.1334	1322	3.3708	rs4726527		ASN, YRI	IHS, LRH, Rsb-AC
6	47707937	47837009	GPR111,GPR115	10	2.1317	1332	3.5946	rs16876369		ASN	LRH
7	111585167	111891750	DOCK4,IFRD1,ZNF277	8	2.1307	1342	3.6027	rs7789649		ASN	Rsb-AC
4	141607698	141746434	ELMOD2,LOC152586,UCP1	4	2.129	1362	3.3302	rs6853092
21	16125656	16485140	C21orf34,USP25,VDAC2P	10	2.1176	1409	2.5093	rs420571		ASN, CEU	Rsb-AC, Rsb-AE
2	154290496	154440383	GALNT13,LOC100131207	2	2.1148	1423	3.0795	rs2028509
3	62092225	62256476	PTPRG	1	2.1077	1449	3.126	rs2242352
6	32516820	32734250	HLA-DQA1,HLA-DRA,HLA-DRB1,HLA-DRB5,HLA-DRB6,HLA-DRB9,NR_001298.1	6	2.107	1450	3.9629	rs9270986	*
2	218809114	219141841	AAMP,ARPC2,C2orf62,CTDSP1,GPBAR1,LOC646532,MIRN26B,PNKD,SLC11A1,TMBIM1,TRNAY-AUA,USP37,VIL1	3	2.1021	1472	3.0492	rs13430006
18	37104420	37314469	KC6,NR_002838.1	5	2.101	1476	2.9732	rs2440455
17	45739500	46091402	ABCC3,ACSF2,CACNA1G,CHAD,EME1,EPN3,LOC100130580,LOC100132388,LRRC59,MRPL27,MRPS21P9,MYCBPAP,RSAD1,SPATA20,XYLT2	6	2.0996	1482	3.007	rs9890721
1	188047656	188145217		1	2.0945	1529	2.711	rs10920080
2	102482655	102578208	SLC9A4	5	2.0937	1530	2.8069	rs6761871	*
Medians of the moving windows that consist of 20 contiguous SNPs were calculated. The regions were defined by merging overlapping significant windows having p < 0.005 of median |iHS|.
aMedian of |iHS| for each window were used to rank the windows.
bThe regions were ordered by the ranks of windows that had the highest rank within the regions.
cStatistically significant overlapping of the top 20 regions with Table S7 was confirmed by the bootstrap test (P < 0.0001).
dLists of regions for positive selection are obtained by previous reports (Frazer, et al. [1], Sabeti, et al. [16], and Tang, et al. [18]).
