# Supplementary material for: Evaluation of Haplotype Inference Using Definitive Haplotype Data Obtained from Complete Hydatidiform Moles, and Its Significance for the Analyses of Positively Selected Regions
Source: PLoS Genet. 2009 May 8;5(5):e1000468. doi: 10.1371/journal.pgen.1000468 (PMC2670534; doi:10.1371/journal.pgen.1000468)
Supplement: Table S4 — Candidate regions for recent differential selection by XP-EHH test between CHM and CEU. (0.05 MB XLS) [file pgen.1000468.s007.xls]

## Sheet: Table S4
Table S4. Candidate regions for recent differential selection by XP-EHH test between CHM and CEU
Chr.	Start	End	Genes in region	Allelea	Number of core SNPs with p-Value < 0.001	Maximum median XP-EHH scoreb	Rankc	Maximum XP-EHH score	Peak SNP	Selected Population	Compare Population	HapMap population for which positive selection was reportedd
6	33727986	33912115	C6orf125,IHPK3,ITPR3,LEMD2,MLN	D	35	3.7111	1	6.0408	rs943466	CHM	CEU
10	94901062	95042199	LOC387703,LOC643863,XR_016730.2,XR_016732.2	D	12	3.2061	10	3.9559	rs12765326	CHM	CEU
2	17633465	17962931	GEN1,KCNS3,LOC284952,MSGN1,SMC6,VSNL1	D	24	2.9951	18	3.511	rs13394205	CHM	CEU
3	71403588	71717833	FOXP1	D	17	2.7961	31	3.2946	rs1864896	CHM	CEU
15	61479950	62054718	DAPK2,FBXL22,HERC1,LOC100130855,MIRN422A,USP3	D	36	2.7767	39	4.7776	rs17774993	CHM	CEU	ASN
2	203401804	204044945	ABI2,ALS2CR8,CYP20A1,ICA1L,KRT8P15,LOC100129743,LOC100130447,LOC100132064,LOC100133283,MRPL50P2,NBEAL1,RAPH1,WDR12,XR_016994.2	D	23	2.7729	46	3.5186	rs2247197	CHM	CEU
2	177382138	177652139	LOC100131991	D	30	2.7208	55	4.3913	rs1919631	CHM	CEU	ASN, CEU
5	117706081	118041959		D	22	2.6229	80	3.8851	rs6871506	CHM	CEU
3	44201453	45051827	C3orf23,CLEC3B,EXOSC7,FLJ36157,KIAA1143,KIF15,LOC100127945,LOC100131881,LOC285346,LOC729143,MIRN564,PPIAP18,TGM4,TMEM42,XR_015907.2,ZDHHC3,ZNF167,ZNF197,ZNF35,ZNF445,ZNF501,ZNF502,ZNF660	D	31	2.5957	85	3.2652	rs3749195	CHM	CEU
8	11676397	11813469	CTSB,FDFT1,NEIL2,SUB1P1	D	9	2.5264	125	3.5081	rs1619003	CHM	CEU
2	132831006	132905763	GPR39	D	1	2.4731	159	2.8451	rs2872919	CHM	CEU
16	64129158	64370803	LOC283867	D	20	2.453	169	3.1526	rs1111732	CHM	CEU	ASN
5	117360252	117643066		D	10	2.4472	173	3.6093	rs7734584	CHM	CEU	ASN
7	124362920	124531860	LOC100128871,LOC646837	D	9	2.4376	182	2.976	rs10954061	CHM	CEU
4	99967991	100421437	ADH1A,ADH4,ADH5,ADH6,EIF4E,METAP1,PCNAP1,PCNAP2,TBCAP3	D	12	2.4371	185	4.6648	rs6843891	CHM	CEU
7	111598599	111891750	DOCK4,IFRD1,ZNF277	D	13	2.4362	186	2.7981	rs2523036	CHM	CEU
18	49764544	49935242	LOC100133176,MBD2	D	6	2.4243	189	3.6896	rs1919634	CHM	CEU
7	112036019	112418949	FLJ31818,LOC100128875,TMEM168	D	6	2.3464	268	3.1422	rs7798366	CHM	CEU
13	62301884	62799218	LOC729287	D	8	2.3126	287	3.2002	rs298771	CHM	CEU
4	143860652	144118267	FLJ44477,INPP4B,LOC100130324,LOC729675,XR_017925.1	D	9	2.3106	298	2.8017	rs331951	CHM	CEU
2	9298717	9458832	DDEF2	D	1	2.3014	308	3.2443	rs6730743	CHM	CEU	ASN
15	46126798	46782678	DUT,FBN1,LOC100129397,LOC100130218,MYEF2,SLC12A1,SLC24A5	D	52	2.8754	1	3.6002	rs12898572	CEU	CHM	CEU
2	48004091	48286425	LOC100133087,LOC646907	D	9	2.8647	3	3.3033	rs6545013	CEU	CHM
2	135213549	136123548	ACMSD,CCNT2,LOC100129961,LOC100131798,R3HDM1,RAB3GAP1,YSK4,ZRANB3	D	43	2.8516	9	3.907	rs12463963	CEU	CHM	CEU
2	137347955	137445495		D	8	2.5006	58	3.1768	rs483374	CEU	CHM
7	19222482	19366356		D	8	2.3782	83	3.8631	rs17141090	CEU	CHM
4	9214756	9476600	DRD5,LOC100128096,LOC100129927,LOC100132066,LOC644517,LOC728708,OR7E35P,SLC2A9,XR_038482.1,XR_042369.1	D	7	2.365	84	3.0106	rs11733815	CEU	CHM
1	35926417	36451197	ADPRHL2,C1orf216,CLSPN,COL8A2,EIF2C1,EIF2C3,EIF2C4,LOC100128093,MAP7D1,TEKT2,TRAPPC3,XR_038009.1	D	10	2.3294	94	3.5149	rs274132	CEU	CHM
7	42942660	43049770	MRPL32	D	8	2.3282	100	3.8234	rs880975	CEU	CHM
5	142189479	142421987	ARHGAP26	D	39	2.3236	107	3.6412	rs10053874	CEU	CHM
17	60654411	60878885		D	22	2.2983	123	5.4619	rs16961958	CEU	CHM
22	28763822	28936927	HORMAD2,LOC646467,LOC729980,XR_017394.1	D	1	2.2753	128	3.9387	rs1476514	CEU	CHM
2	134897985	135048825	MGAT5,TMEM163	D	11	2.2336	144	5.3387	rs3791320	CEU	CHM
9	89907912	90028537	LOC100129202,LOC100129340,LOC389768,LOC645961,XR_017025.2,XR_040572.1	D	6	2.2249	148	3.4696	rs4877411	CEU	CHM
14	60968592	61083647	LOC729637,PRKCH	D	15	2.215	152	3.6878	rs10134093	CEU	CHM
3	30879848	31049179		D	14	2.2055	161	2.7306	rs12636066	CEU	CHM
2	136344591	136693406	CXCR4,DARS,LOC100131316,LOC389053,LOC391448,MCM6,XR_017204.1	D	9	2.1965	162	4.0901	rs4988163	CEU	CHM
15	84716093	84794639	AGBL1	D	1	2.1148	196	4.046	rs16976465	CEU	CHM
5	109708744	110337224	FLJ43080,LOC728366,SLC25A46	D	15	2.1116	197	3.0605	rs10061929	CEU	CHM
4	38244698	38325098	FLJ13197,XR_040785.1	D	2	2.0715	224	5.7971	rs337627	CEU	CHM
1	217007567	217079925		D	1	2.0521	243	3.0983	rs17514738	CEU	CHM
16	77054377	77088386	WWOX	D	8	2.0384	244	5.9174	rs2667558	CEU	CHM	CEU
4	32266991	32690519	LOC642305,XR_042368.1	D	6	2.0231	259	2.411	rs7441657	CEU	CHM
12	78324475	78564759	LOC338756,PAWR,SYT1	D	1	2.0173	264	3.4605	rs11114174	CEU	CHM
10	118175220	118269047	LOC100131776,PNLIPRP3	D	2	2.0105	268	3.8238	rs10787671	CEU	CHM	CEU
17	50978009	51077176		D	5	1.999	283	2.4284	rs7211426	CEU	CHM
3	125014736	125361363	CCDC14,KALRN,MYLK,ROPN1	D	7	1.9975	288	2.6292	rs2682213	CEU	CHM
9	107958845	108130119		D	1	1.9949	290	3.0849	rs7867013	CEU	CHM
2	14297728	14426833		D	1	1.994	291	3.6511	rs17341145	CEU	CHM
2	134533486	134700540		D	7	1.9928	292	3.9917	rs10153536	CEU	CHM
18	64827686	64902464	CCDC102B	D	1	1.992	297	2.8888	rs649951	CEU	CHM
10	6512253	6565959	PRKCQ	D	2	1.9897	301	2.865	rs11258747	CEU	CHM
2	143288848	143473225	KYNU,LOC100129955,LOC100131793	D	7	1.9804	305	2.9207	rs16858115	CEU	CHM
4	73147681	73325576	NPFFR2	D	1	1.9787	313	3.2845	rs4276256	CEU	CHM
2	163700499	164022224		D	2	1.959	326	2.7091	rs16848123	CEU	CHM
1	220332253	221675939	C1orf58,C1orf65,C1orf80,DISP1,FLJ43505,KIAA1822L,LOC100130483,LOC100132960,LOC648154,LOC653056,LOC728417,LOC728615,LOC728624,MIA3,SUSD4,TAF1A,TLR5,TRNAT-UGU,XR_037128.1,XR_038448.1,XR_042338.1	D	3	1.9562	333	2.9636	rs12036840	CEU	CHM
4	100205339	100540388	ADH1A,ADH1B,ADH1C,ADH4,ADH5,ADH6,PCNAP1,PCNAP2	A	33	3.5276	1	4.2621	rs12512110	CHM	CEU
10	94865113	95027314	LOC387703,LOC389997,XR_016730.2	A	20	3.4816	2	3.9598	rs7081443	CHM	CEU
2	177324462	177610312	FUCA1P,LOC100131991	A	48	3.4224	9	3.9418	rs16864639	CHM	CEU	ASN, CEU
15	61544651	62002046	DAPK2,FBXL22,HERC1,LOC100130855,MIRN422A,USP3	A	33	3.2352	50	4.4747	rs17189387	CHM	CEU	ASN
7	111842557	112458608	C7orf53,FLJ31818,IFRD1,LOC100128875,NPM1P14,TMEM168	A	49	3.206	62	3.7195	rs43085	CHM	CEU
3	44378696	45107641	C3orf23,CDCP1,CLEC3B,EXOSC7,KIAA1143,KIF15,LOC100127945,LOC100131881,LOC285346,LOC729143,MIRN564,PPIAP18,TGM4,TMEM42,XR_015907.2,ZDHHC3,ZNF167,ZNF197,ZNF35,ZNF445,ZNF501,ZNF502,ZNF660	A	47	3.1387	86	3.9679	rs10514712	CHM	CEU
18	49709614	49805981		A	14	3.0895	115	3.612	rs9962558	CHM	CEU
2	17426836	17698545	LOC388925,RAD51AP2,VSNL1,XR_016133.2	A	24	3.0556	130	3.764	rs1519472	CHM	CEU
3	71417167	71682261	FOXP1	A	16	3.0067	163	3.5358	rs12633912	CHM	CEU
2	17740586	17893425	GEN1,LOC284952,MSGN1,SMC6	A	7	3.0008	171	3.7571	rs6733293	CHM	CEU
5	117910519	118048605		A	10	2.9428	189	4.1994	rs1864329	CHM	CEU
8	138996862	139165231	FLJ45872,XR_040309.1	A	16	2.9348	193	4.0164	rs10094179	CHM	CEU
13	62386424	62828334	LOC729287	A	21	2.9226	199	3.4789	rs976460	CHM	CEU
5	117354733	117634492		A	15	2.9037	212	3.494	rs17143695	CHM	CEU	ASN
12	122939409	123174017	CCDC92,DNAH10,FLJ45278,XR_041543.1,ZNF664	A	22	2.882	227	3.7787	rs825464	CHM	CEU
1	175079519	175145302	ASTN1	A	5	2.8447	266	3.3453	rs4652201	CHM	CEU
2	202683505	203181533	BMPR2,FLJ39061,LOC100132127,LOC442063,LOC645805,LOC729224,NOP5/NOP58,NR_003031.1,NR_003058.1,NR_003694.1,SNORD11,SNORD11B,SNORD70,SUMO1,XR_016981.2,XR_040657.1	A	14	2.7663	330	3.2443	rs7584400	CHM	CEU
3	108716841	108996824	BBX,LOC100130323	A	9	2.7372	356	3.307	rs17207620	CHM	CEU	ASN
10	86883722	86979283		A	5	2.7153	383	4.0002	rs2050795	CHM	CEU
8	57045025	57196578	LOC100129237,LYN,MOS,NR_002437.1,PSMC6P,RPS20,SNORD54,XR_038117.1	A	4	4.9435	1	7.2437	rs2667975	CEU	CHM
2	135438235	136673203	CXCR4,DARS,LCT,LOC100131316,LOC100131798,LOC389053,LOC391448,MCM6,MIRN128-1,R3HDM1,RAB3GAP1,UBXD2,XR_017204.1,YSK4,ZRANB3	A	95	3.9772	2	4.2099	rs4988161	CEU	CHM	CEU
5	142179351	142457289	ARHGAP26	A	57	3.1806	53	4.7077	rs6580260	CEU	CHM
14	60983210	61088045	LOC729637,PRKCH	A	41	3.1795	55	3.7371	rs912617	CEU	CHM
12	78317443	78953796	LOC100133105,LOC120872,LOC338756,PAWR,PPP1R12A,SYT1	A	29	2.947	100	3.6899	rs10746145	CEU	CHM	CEU
15	46473467	46744889	FBN1,LOC100129397	A	39	2.9372	107	3.6143	rs2279237	CEU	CHM	CEU
1	220338563	221675939	C1orf58,C1orf65,C1orf80,DISP1,FLJ43505,KIAA1822L,LOC100130483,LOC100132960,LOC648154,LOC653056,LOC728417,LOC728615,LOC728624,MIA3,SUSD4,TAF1A,TLR5,TRNAT-UGU,XR_037128.1,XR_038448.1,XR_042338.1	A	12	2.751	152	4.0257	rs17536209	CEU	CHM
15	46070428	46416432	DUT,LOC100130218,MYEF2,SLC12A1,SLC24A5	A	27	2.6941	158	3.864	rs964611	CEU	CHM	CEU
2	137127547	137297150		A	23	2.6851	167	4.5743	rs12997562	CEU	CHM
2	163541272	164022224		A	11	2.6456	198	3.454	rs13400223	CEU	CHM
1	216932990	217094404		A	14	2.6328	201	3.8037	rs6541219	CEU	CHM
15	49954472	50044392	LEO1,TMOD3	A	4	2.6058	241	2.913	rs2959285	CEU	CHM
6	107969771	108107418	LOC728089,SOBP	A	12	2.5424	285	3.0975	rs17068440	CEU	CHM
3	125032860	125173901	CCDC14,MYLK,ROPN1	A	2	2.5328	299	2.9323	rs7646900	CEU	CHM
7	33651702	33730314		A	5	2.5016	322	3.7035	rs10238579	CEU	CHM
2	136804060	137102451	LOC648390,XR_037845.1	A	24	2.4785	332	3.0315	rs16834760	CEU	CHM
15	50500294	50600254	EEF1B1,MYO5A	A	2	2.4779	339	2.7911	rs17614119	CEU	CHM
2	134925624	135045879	TMEM163	A	6	2.4521	368	5.1234	rs636975	CEU	CHM
3	31379411	31423219	LOC391524	A	6	2.3943	392	2.6907	rs17027580	CEU	CHM
Medians of the moving windows that consist of 20 contiguous SNPs were calculated. The regions were defined by merging overlapping significant windows having p < 0.001 of median XP-EHH.
aA and D indicate Ancestral and Derived allele, respectively.
bMedian of XP-EHH for each window were used to rank the windows.
cThe regions were ordered by the ranks of windows that had the highest rank within the regions.
dLists of regions for positive selection are obtained by previous reports (Sabeti, et al. [16]).
