# Supplementary material for: Evaluation of Haplotype Inference Using Definitive Haplotype Data Obtained from Complete Hydatidiform Moles, and Its Significance for the Analyses of Positively Selected Regions
Source: PLoS Genet. 2009 May 8;5(5):e1000468. doi: 10.1371/journal.pgen.1000468 (PMC2670534; doi:10.1371/journal.pgen.1000468)
Supplement: Table S6 — Summary of regions ranked by XDiHH (fastPHASEd-piCHM vs. CHM). (0.06 MB XLS) [file pgen.1000468.s009.xls]

## Sheet: Table S6
Table S6. Summary of Regions ranked by XDiHH (fastPHASEd-piCHM vs. CHM)
Chr.	Start	End	Genes in region	Allelea	Number of Core SNPs with p-Value < 0.005	Minimum Median XDiHHb	Rankc	HapMap Population for which Positive Selection was Reportedd	Test used to identify in previous studyd
9	105906224	106099767	LOC347281,SMC2,XR_016664.2	A	33	-1.3192	1	ASN	LRH
6	4909588	5001145	LOC100129033,LOC100129461,RPP40	D	7	-1.3029	1
6	26507565	26737383	ABT1,BTN1A1,BTN2A1,BTN2A3,BTN3A1,BTN3A3,HMGN4,TRNAA-AGC,TRNAA-CGC,TRNAI-AAU,TRNAK-CUU,TRNAL-CAG,TRNAP-AGG,TRNAR2,TRNAT-AGU,TRNAV-CAC,TRNAY-GUA,TRNAY-GUA,TRNAY-GUA,TRNAY-GUA	D	18	-1.1328	2
6	33599035	33939650	BAK1,C6orf125,FLJ43752,GGNBP1,IHPK3,ITPR3,LEMD2,MLN	D	49	-1.0379	8	YRI	LRH
6	30133963	33080620	3.8-1,ABCF1,AGER,AGPAT1,AIF1,APOM,ATP6V1G2,BAT1,BAT2,BAT3,BAT4,BAT5,BRD2,BTNL2,C2,C4A,C4B,C6orf10,C6orf134,C6orf136,C6orf15,C6orf205,C6orf21,C6orf25,C6orf26,C6orf27,C6orf47,C6orf48,CCHCR1,CDSN,CFB,CLIC1,CREBL1,CSNK2B,CYP21A1P,CYP21A2,DDAH2,DDR1,DHX16,DOM3Z,DPCR1,EGFL8,EHMT2,FKBPL,FLJ45422,FLOT1,GNL1,GPSM3,GTF2H4,HCG22,HCG27,HCP5,HLA-B,HLA-C,HLA-DMA,HLA-DMB,HLA-DOA,HLA-DOB,HLA-DQA1,HLA-DQA2,HLA-DQ…	D	541	-1.027	12	ASN, CEU, YRI	IHS, LRH, Rsb-AC, Rsb-AE, Rsb-CE, XP-EHH
10	86873551	87052274		A	25	-1.2123	20
6	26398356	26513243	BTN2A2,BTN3A1,BTN3A2,LOC100132361,TRNAM-CAU,TRNAM-CAU,TRNAQ-UUG,TRNAQ-UUG,TRNAR-ACG,TRNAR-UCG,TRNAR-UCG,TRNAS-AGA,TRNAS-GCU,TRNAS-UGA,TRNAW-CCA,TRNAW-CCA	A	12	-1.1671	23
6	27642507	33011878	3.8-1,3.8-1.2,3.8-1.3,3.8-1.5,ABCF1,AGER,AGPAT1,AIF1,APOM,ATP6V1G2,BAT1,BAT2,BAT3,BAT4,BAT5,BTNL2,C2,C4A,C4B,C6orf10,C6orf100,C6orf134,C6orf136,C6orf15,C6orf205,C6orf21,C6orf25,C6orf26,C6orf27,C6orf47,C6orf48,CCHCR1,CDSN,CFB,CLIC1,COX11P,CREBL1,CSNK2B,CYP21A1P,CYP21A2,DDAH2,DDR1,DHX16,DOM3Z,DPCR1,EGFL8,EHMT2,ETF1P1,FKBPL,FLJ35429,FLJ45422,FLOT1,GABBR1,GNL1,GPR53P,GPR89P,GPSM3,GPX5,GPX6,GTF2H4,HCG…	A	1205	-1.0335	46	ASN, CEU, YRI	IHS, LRH, Rsb-AC, Rsb-AE, Rsb-CE, XP-EHH
7	49826841	50117876	LOC100128734,LOC100130988,VWC2,ZPBP	D	20	-0.9294	46	ASN	Rsb-AC
3	50799233	51103357	DOCK3	D	4	-0.9224	59
2	41357414	41515267		D	20	-0.9162	60
3	17342361	17777885	LOC100129071,TBC1D5	A	19	-0.8094	70	ASN	IHS
14	67311014	67698166	RAD51L1,ZFYVE26	A	26	-0.7775	74
3	122038503	122643568	POLQ,STXBP5L	D	19	-0.8814	78
5	60290761	60566977	DKFZP686E2158,NDUFA12L	D	11	-0.8367	90
9	92702026	92794650		D	26	-0.8025	96
9	114236379	114449696	HSDL2,KIAA1958,LOC100133204	D	9	-0.7934	99	CEU	Rsb-CE
15	61530450	61979925	FBXL22,HERC1,LOC100130855,MIRN422A,USP3	D	19	-0.7904	101	ASN, CEU	IHS, LRH, Rsb-AC, Rsb-AE, XP-EHH
11	103683749	104034881	LOC643718	D	23	-0.7681	112
8	67570428	68465081	ARFGEF1,C8orf44,C8orf45,C8orf46,COPS5,CSPP1,LOC100129654,LOC100131595,LOC286187,MYBL1,NR_002598.1,NR_002599.1,NR_002734.1,PTTG3,SGK3,SNHG6,SNORD87,VCPIP1	A	10	-0.69	126
1	53283563	53359767	LOC100129490,PODN,SCP2,SLC1A7,XR_039687.1	D	4	-0.7527	128	CEU	Rsb-AE, Rsb-CE
12	28398459	28603050	CCDC91	D	27	-0.7248	135
12	14776939	14965580	ART4,C12orf60,ERP27,H2AFJ,HIST4H4,LOC440087,MGP,WBP11	D	18	-0.708	145
2	125189362	125426986	CNTNAP5	D	6	-0.7025	156
6	29578964	30006876	3.8-1.3,3.8-1.5,FLJ35429,GABBR1,GPR53P,HCG2P7,HCG4,HCG4P10,HCG4P11,HCG4P6,HCG4P9,HCG9P5,HCP5P10,HCP5P13,HCP5P14,HCP5P6,HLA-F,HLA-G,HLA-H,HLA-K,IFITM4P,LOC100133214,LOC729653,MICG,MOG,NR_001317.1,NR_001318.1,NR_001434.1,NR_001590.1,NR_002139.1,NR_003049.1,OR2H2,OR2H5P,OR2I1P,P5-05,RPL23AP1,RPL7AP7,SNORD32B,SUMO2P,UBD,XR_039877.1,ZFP57	D	108	-0.6844	170
1	172406851	172805324	GPR52,RABGAP1L	D	1	-0.6782	177
6	28208619	29554549	C6orf100,COX11P,GPX5,GPX6,KRT18P1,LOC100129195,LOC100129636,LOC222699,LOC222701,LOC401242,LOC442181,LOC442192,LOC646160,LOC646260,LOC651503,NKAPL,NOL5BP,NR_000031.1,NR_002936.1,OR10C1,OR11A1,OR12D1P,OR12D2,OR12D3,OR2AD1P,OR2B3P,OR2B4P,OR2E1P,OR2G1P,OR2H1,OR2H4P,OR2J1,OR2J2,OR2J3,OR2J4P,OR2N1P,OR2P1P,OR2U2P,OR2W1,OR5U1,OR5V1,PGBD1,TRIM27,TRLP1,TRMEP1,TRNAA-AGC,TRNAA-AGC,TRNAA-AGC,TRNAA-AGC,TRNAA-A…	D	136	-0.6646	190
13	54782269	55357235		D	19	-0.6156	267
12	58403518	58526967	SLC16A7	A	9	-0.6081	270
6	90344050	90540513	ANKRD6,LYRM2,MDN1	D	8	-0.6119	286
10	55578288	55704376	PCDH15	D	19	-0.6002	304	ASN	IHS, Rsb-AC, XP-EHH
2	188887492	189302869	GULP1	A	5	-0.5629	349
1	184448779	184521917		A	8	-0.5536	369
5	113323905	113459673		D	7	-0.5774	386
6	26635924	26855017	ABT1,HMGN4,TRNAA-AGC,TRNAA-AGC,TRNAA-AGC,TRNAA-AGC,TRNAA-AGC,TRNAA-AGC,TRNAA-AGC,TRNAA-CGC,TRNAI-AAU,TRNAI-AAU,TRNAI-AAU,TRNAK-CUU,TRNAM-CAU,TRNAM-CAU,TRNAP-AGG,TRNAR2,TRNAT-AGU,TRNAV-CAC,TRNAY-GUA,TRNAY-GUA,TRNAY-GUA,TRNAY-GUA,ZNF322A	A	6	-0.539	387
6	74248266	74481076	CD109,EEF1A1,LOC100129409,MTO1,SLC17A5	D	12	-0.5707	394
15	50370445	50603634	EEF1B1,MYO5A,MYO5C	D	25	-0.5534	415	CEU	Rsb-AE, Rsb-CE
9	28869870	28934277	MIRN873	D	15	-0.5509	427
4	76712280	76889204	CDKL2,G3BP2,USO1	D	9	-0.5446	450
10	74604320	75014704	ANXA7,DNAJC9,FAM149B1,LOC100131526,MRPS16,PPP3CB,TTC18,USP54,XR_038843.1,ZMYND17	A	12	-0.5126	461
3	80557125	80654082		A	5	-0.5019	483
4	144161308	144580109	GAB1,LOC100128888,LOC645018,LOC729675,USP38,XR_039517.1	D	33	-0.5212	537	ASN	IHS, LRH
8	54615683	54745068	MAPK6PS1	D	12	-0.5205	540
10	64327921	64421047		D	11	-0.5143	571
16	76126296	76177275		D	15	-0.5101	586
12	125118987	125264569		D	30	-0.51	595	ASN	Rsb-AC
8	89466753	89639576	LOC100129100	A	14	-0.4824	621
14	102970362	103415938	BAG5,C14orf153,C14orf172,CKB,KLC1,LOC145216,LOC730176,MARK3,PPP1R13B,XRCC3,XR_040552.1,XR_041791.1,ZFYVE21	D	8	-0.4985	643
9	11427634	11997006		D	53	-0.497	644	YRI	LRH
5	75469357	75538611	FKSG49,LOC100132105,LOC643752,LOC728779,SV2C,XR_041698.1	D	7	-0.4918	679
10	74432554	74878961	ANXA7,DNAJC9,ECD,FAM149B1,LOC100131526,LOC729046,MRPS16,NUDT13,P4HA1,PPP3CB,TTC18,XR_015782.2,XR_038843.1,ZMYND17	D	17	-0.4899	684
20	3176423	3269807	C20orf194	D	4	-0.4899	684
3	162592610	162799300	LOC131149,LOC647099	D	7	-0.4879	701
9	106116036	106479496	LOC100128906,OR13C1P,OR13C2,OR13C3,OR13C4,OR13C5,OR13C8,OR13C9,OR13D2P,OR13F1,OR13I1P	D	21	-0.4879	701
10	104724613	104910222	CNNM2,LOC100128863,NT5C2	D	13	-0.4859	718
9	76227338	76471356	LOC100130911,RORB	D	15	-0.4748	763
3	43203130	43282973		D	8	-0.4727	770	ASN	Rsb-AC
5	151630108	151855184	NMUR2	D	29	-0.4647	813
4	88933742	89023305	IBSP,MEPE	D	7	-0.4617	844
5	57626228	57785255		D	17	-0.4614	851
14	88106647	88340677	EML5,ZC3H14	D	3	-0.4574	876
8	9910192	10051565	MSRA	D	17	-0.4561	882
11	74170424	74424201	NEU3,RNF169,SPCS2,XRRA1	D	2	-0.4515	910
8	63034891	63205727		D	14	-0.4505	917
12	106843124	106948693	LOC100129448	D	1	-0.4483	934
14	82591110	82683591		D	8	-0.4476	940
5	143563397	143827411	KCTD16	A	27	-0.4243	949
9	96572185	96685761	C9orf3	A	9	-0.4206	961
10	102218509	102358149	HIF1AN,NDUFB8,SEC31B,WNT8B	A	4	-0.4177	968	YRI	IHS
1	64519183	64566827		D	1	-0.4381	990	CEU	Rsb-AE
6	158621016	158710641	TULP4	A	3	-0.4083	1025
7	133352637	133525371	EXOC4,LRGUK	D	8	-0.4329	1060
8	89165932	89508847	LOC100129100,MMP16	D	12	-0.4315	1075
6	25517764	25614051	LRRC16	D	3	-0.4306	1089
6	33155009	33262634	COL11A2,HLA-DPB1,HLA-DPB2,LOC646702,NR_001435.1,RPL32P1	D	6	-0.4279	1093
10	4234854	4313923		D	4	-0.4275	1095
8	74487701	74568718	LOC100128126	D	16	-0.4272	1104
3	159492171	159725780	RSRC1	A	4	-0.3928	1112
4	10218216	10251834	MIST	A	1	-0.3902	1116
3	76099328	76202201		A	4	-0.3862	1126
6	70272036	70394311		D	4	-0.4252	1126
12	14917332	15014338	ARHGDIB,ERP27,MGP	A	5	-0.3778	1134
10	84679040	84850067	NRG3	D	16	-0.423	1136	CEU	LRH
13	88402687	88620754	LOC100131026	A	14	-0.3768	1138
18	6209067	6361084	L3MBTL4	A	7	-0.3752	1152
9	28960237	29218948		A	42	-0.3687	1160
5	164367746	164474642		A	8	-0.3672	1166
7	126220773	126400399	GRM8	D	5	-0.4214	1167
5	157753180	157834324		D	4	-0.4209	1170
3	168271201	168486517	FLJ23049	D	3	-0.4165	1196
10	13658868	13754652	FRMD4A,PRPF18	D	13	-0.4164	1198
9	97584848	97891325	C9orf102,LOC100128782,LOC100133215,LOC375748	A	26	-0.3571	1210
18	63730852	63778813	LOC100131011	D	4	-0.4152	1211
10	87427975	87533376	GRID1	D	4	-0.4118	1240
1	85910551	86112781	C1orf181,COL24A1	D	2	-0.4108	1247
11	83483673	83656690	DLG2	A	10	-0.3446	1259	CEU, ASN	Rsb-AC, Rsb-AE
6	33081721	33776492	B3GALT4,BAK1,C6orf125,COL11A2,CUTA,D6S2723E,DAXX,FLJ43752,GGNBP1,HLA-DOA,HLA-DPA1,HLA-DPB1,HLA-DPB2,HSD17B8,ITPR3,KIFC1,LOC646702,LOC646720,LYPLA2P1,MIRN219-1,MYL8P,NR_001435.1,NR_001444.3,PFDN6,PHF1,RGL2,RING1,RPL12P1,RPL32P1,RPS18,RXRB,SLC39A7,SYNGAP1,TAPBP,VPS52,WDR46,ZBTB22,ZBTB9	A	90	-0.3406	1269	YRI	LRH
1	33539877	33682729	A3GALT2,PHC2	D	2	-0.4052	1287
6	78253841	78325650	LOC100128162	A	17	-0.3364	1300
14	69630168	69716097	SLC8A3	D	6	-0.4041	1304
1	189046757	189128773		D	3	-0.399	1338
4	21618680	21746292		D	9	-0.3983	1342
2	194596297	194884458	LOC100132937,LOC343981	A	15	-0.3311	1344
4	9737453	9761529		D	4	-0.3978	1345
6	153450401	153563047	RGS17	A	7	-0.3309	1352
6	83540074	83646745		D	2	-0.3969	1353	ASN	LRH, Rsb-AC
3	6462475	6498917		D	2	-0.3959	1360
5	58514356	58647773	PDE4D	D	3	-0.3959	1360
15	40241756	40397544	GANC,MIRN627,TMEM87A,VPS39	A	11	-0.3291	1361
7	52232649	52394043		D	12	-0.3958	1366
2	39270360	39459421	CDKL4,MAP4K3	D	6	-0.3938	1384
3	29608161	29670311	RBMS3	A	3	-0.3255	1397
6	27998610	28185581	LOC340192,LOC442175,OR1F12P,OR2B6,OR2B7P,OR2B8P,OR2W2P,OR2W4P,OR2W6P,ZNF165	D	5	-0.3912	1407
16	13259683	13401842		D	9	-0.3908	1411
1	87115058	87357227	HS2ST1,SEP15	D	2	-0.3907	1419
3	36123277	36157328		A	7	-0.3189	1432	CEU	LRH, Rsb-CE
9	11639257	11725461		A	1	-0.3158	1453
12	80660494	80760658	PPFIA2	D	4	-0.386	1454
12	72460441	72796518		A	2	-0.314	1458
5	32535915	32651776	LOC646616,SUB1	A	9	-0.3136	1460
1	78194373	78619774	DNAJB4,FUBP1,GIPC2,LOC100131495,LOC100132264,LOC729768,XR_016019.2	A	42	-0.3107	1468
6	51727403	51781398	PKHD1	A	6	-0.309	1471	ASN	Rsb-AC
4	78429320	78458214		A	6	-0.3086	1475
5	98355295	98446909		A	3	-0.3074	1480	ASN	Rsb-AC
10	106646670	106689202	SORCS3	A	1	-0.3058	1485
10	27296282	27481224	ANKRD26,LOC100129044,XR_038905.1,YME1L1	D	3	-0.3805	1485
3	50832800	51630896	ARMET,DOCK3,RBM15B,VPRBP	A	14	-0.3032	1489
2	38796433	39043335	ASSP2,DHX57,GALM,GEMIN6,LOC646640,LOC729967,SFRS7,XR_041210.1	D	4	-0.3803	1489
10	106593814	106679125	SORCS3	D	20	-0.3796	1497
3	73573692	73631090	PDZRN3	A	1	-0.2983	1515
19	42195739	42902351	HKR1,LOC100129085,LOC100131741,LOC284412,ZFP30,ZNF383,ZNF420,ZNF527,ZNF540,ZNF569,ZNF570,ZNF571,ZNF585A,ZNF585B,ZNF607,ZNF781,ZNF793	A	25	-0.2957	1517
6	81056932	81141904	BCKDHB,LOC442232,XR_016559.1	A	3	-0.2955	1519
13	46471617	46602277		D	10	-0.3784	1524	CEU, ASN	Rsb-AC, Rsb-AE
7	84044441	84328754		A	19	-0.292	1526
2	117158023	117392249	LOC100130697	A	1	-0.2911	1530
7	22578824	22718951		D	3	-0.3777	1530
4	152187745	152422887	ESSPL,NR_000007.1,RPS3A,SH3D19,SNORD73A,SNORD73B	A	9	-0.29	1533	CEU	Rsb-AE
3	6477082	6533567		A	1	-0.2896	1540
11	73884054	74036330	LOC387787,POLD3,XR_039136.1	D	9	-0.3767	1542
4	92071818	92197471		D	6	-0.3763	1544
6	85798330	85834541		D	2	-0.3736	1548
5	165876275	165993995		A	1	-0.2855	1556
16	50115740	50188654		A	5	-0.2818	1579
12	13284168	13344216		D	1	-0.367	1586
4	144853406	144941110		A	9	-0.2798	1588	ASN	Rsb-AC
11	96076072	96303340		A	46	-0.2791	1598	ASN	Rsb-AC
4	78390849	78445674		D	20	-0.3639	1611
11	37356951	37605068	LOC100132895	D	6	-0.3631	1617
2	24313776	24448923	ITSN2,LOC646049	A	5	-0.2765	1630
16	62988267	63074471		A	14	-0.2762	1637
3	159577116	159868490	GFM1,LOC100129559,LXN,MLF1,RSRC1,XR_038027.1	D	5	-0.3604	1641
9	94867017	94992551	C9orf89,NINJ1,SUSD3,WNK2	D	2	-0.3592	1647
13	92121270	92326913	GPC5	D	3	-0.3585	1654	ASN	Rsb-AC
13	68471752	68588559		A	13	-0.2693	1682
10	55075982	55158579		A	2	-0.2691	1690
9	110316779	110349912		A	2	-0.269	1692
4	14989615	15103852	C1QTNF7,CC2D2A,LOC100129903	A	10	-0.268	1695
3	172796919	172960647	PLD1	A	5	-0.2674	1699
12	87301752	87457472	KITLG	D	1	-0.3542	1700
13	54734930	54868734		A	6	-0.2667	1705
6	73040935	73189466	RIMS1	D	4	-0.3522	1715
10	8731600	8761769		D	2	-0.3507	1723
15	30908631	30963049	FMN1	A	10	-0.265	1732
8	13442070	13500919	C8orf48,XR_017857.2	D	3	-0.3463	1747
7	40554796	40663511	C7orf10	A	2	-0.264	1750
14	43899026	44089548	FSCB,LOC729165	D	2	-0.3459	1750
9	96411601	96538605	C9orf3,FBP1	A	2	-0.2638	1752
12	58801611	59006001		A	4	-0.2631	1775
6	51835900	51946222	PKHD1	A	5	-0.2627	1785	ASN	Rsb-AC
10	28463210	28549302	MPP7	A	13	-0.2591	1809
9	117326563	117493135		A	20	-0.259	1813
8	24163410	24263383	ADAM28	A	5	-0.2588	1816
21	29275896	29464331	C21orf7,CCT8,RPL23P2,RWDD2B,USP16,ZNF294	A	8	-0.2588	1816
9	131707872	131871561	FNBP1,GPR107	A	3	-0.2572	1834
9	15984724	16037293		A	1	-0.2549	1847
3	50266621	50639789	C3orf18,C3orf45,CACNA2D2,CISH,CYB561D2,GNAI2,HEMK1,HYAL1,HYAL2,HYAL3,IFRD2,LOC100131226,MAPKAPK3,NAT6,RASSF1,SEMA3B,TMEM115,TUSC2,TUSC4,ZMYND10	A	16	-0.2545	1857	ASN	Rsb-CE
3	25183250	25247112		A	2	-0.2535	1875
10	104641045	104842409	AS3MT,CNNM2,NT5C2	A	15	-0.2497	1924
12	109784393	109898844	CCDC63,LOC100131138,MYL2	A	6	-0.2495	1932	CEU	LRH
10	61706606	61795626	ANK3	A	4	-0.2492	1940
12	108854255	108990082	ANKRD13A,FLJ40142,GIT2	A	1	-0.2474	1959
2	206602205	206769751	EEF1B2,FLJ20309,GPR1,LOC729332,LOC729570,NDUFS1,NR_002589.1,NR_002590.1,SNORA41,SNORD51	A	3	-0.2471	1962	ASN, CEU	LRH, Rsb-AE, Rsb-CE
11	75146958	75333086	DGAT2,UVRAG	A	1	-0.2464	1985
16	80972252	81041210		A	2	-0.2452	2006
5	133974910	134313574	C5orf24,CAMLG,DDX46,LOC100133231,PCBD2,SAR1B,SEC24A,TXNDC15	A	5	-0.245	2008
11	34827128	34876877	APIP	A	8	-0.2444	2015
12	82733509	82893896		A	6	-0.2436	2023
5	154954799	155015402		A	6	-0.2421	2041
9	94191198	94439800	ASPN,CENPP,ECM2,IPPK,LOC100128361,OGN,OMD	A	14	-0.2421	2041
2	81611163	81730361		A	4	-0.2412	2077
3	118957147	119064112		A	2	-0.2407	2101
2	137866055	138015348	THSD7B	A	1	-0.2381	2130
1	168094722	168169701	KIFAP3,SCYL3	A	4	-0.2378	2134
Medians of the moving windows that consist of 20 contiguous SNPs were calculated. The regions were defined by merging overlapping significant windows having p < 0.005 of median XDiHH.
aA and D indicate Ancestral and Derived allele, respectively.
bMedian of XDiHH for each window were used to rank the windows within each comparison (i.e., fastPHASEd-piCHM vs. CHM of ancestral or derived alleles).
cThe regions were ordered by the ranks of windows that had the highest rank within the regions.
dLists of regions for positive selection are obtained by previous reports (Frazer, et al. [1], Sabeti, et al. [16], and Tang, et al. [18]). Statistically significant overlapping of top 20 regions with previously reported regions was confirmed by the bootstrap test (P = 0.0059).
