# Supplementary material for: Evaluation of Haplotype Inference Using Definitive Haplotype Data Obtained from Complete Hydatidiform Moles, and Its Significance for the Analyses of Positively Selected Regions
Source: PLoS Genet. 2009 May 8;5(5):e1000468. doi: 10.1371/journal.pgen.1000468 (PMC2670534; doi:10.1371/journal.pgen.1000468)
Supplement: Table S7 — Summary of regions ranked by XDiHH (fastPHASEd-CEU vs. PHASEd+CEU). (0.06 MB XLS) [file pgen.1000468.s010.xls]

## Sheet: Table S7
Table S7. Summary of Regions ranked by XDiHH (fastPHASEd-CEU vs. PHASEd+CEU)
Chr.	Start	End	Genes in region	Allelea	Number of Core SNPs with p-Value < 0.005	Minimum Median XDiHHb	Rankc	HapMap Population for which Positive Selection was Reportedd	Test used to identify in previous studyd
20	20501512	20721335	C20orf74,EIF4E2P1	A	11	-2.9647	1
18	31441338	31574690	GALNT1	D	8	-1.3728	1	ASN	LRH
17	40813669	42276896	ARHGAP27,ARL17,C17orf69,CRHR1,IMP5,KIAA1267,LOC100128977,LOC100130148,LOC100131650,LOC100132570,LOC201175,LOC644157,LOC644172,LOC644191,LOC644253,LOC644256,LOC644315,LOC644354,LOC644366,LOC728806,LOC729008,LRRC37A,LRRC37A2,LRRC37A4,MAPT,MGC57346,NR_002940.1,NSF,PLEKHM1,STH,WNT3,XR_017515.1,XR_017527.1,XR_017529.2,XR_040437.1	D	181	-1.1599	7	CEU	REF
15	62236892	62752868	CSNK1G1,GAPDHL6,KIAA0101,LOC100128564,LOC644934,PPIB,TRIP4,ZNF609	D	9	-0.986	9	ASN	IHS
22	28730861	28999993	HORMAD2,LIF,LOC646467,LOC729980,MTMR3,OSM,XR_017394.1	D	20	-0.9811	10	CEU	Rsb-CE
17	40705665	42313021	ARHGAP27,ARL17,C17orf69,CRHR1,IMP5,KIAA1267,LOC100128977,LOC100130148,LOC100131650,LOC100132570,LOC201175,LOC644157,LOC644172,LOC644191,LOC644253,LOC644256,LOC644315,LOC644354,LOC644366,LOC728806,LOC729008,LRRC37A,LRRC37A2,LRRC37A4,MAP3K14,MAPT,MGC57346,NR_002940.1,NSF,PLEKHM1,STH,WNT3,WNT9B,XR_017515.1,XR_017527.1,XR_017529.2,XR_040437.1	A	205	-1.4419	11	CEU	REF
1	210057165	210412712	DTL,INTS7,LOC100131205,LPGAT1	D	12	-0.9597	20
13	29009750	29085009	LOC100131766,SLC7A1	D	7	-0.7032	56
4	171855888	172096692		D	6	-0.7005	59	ASN, CEU	LRH, Rsb-AE
1	61164121	61469154	NFIA	D	25	-0.6754	67
2	21651923	21842904	LOC645949,XR_040569.1	A	16	-0.7918	75
2	121791241	122291321	CLASP1,LOC440902,LOC646179,LOC729742,MKI67IP,TSN,XR_040904.1	D	12	-0.6457	80
12	89787719	90231531	C12orf12,C12orf37,DCN,EPYC,KERA,LUM,XR_041585.1	D	47	-0.6096	95
5	39618799	39760318	LOC100129040,LOC285634,XR_017261.1	D	11	-0.5926	103
18	28716645	28995489	C18orf34	A	10	-0.5953	138	YRI	LRH
5	4854119	4933927		A	6	-0.521	173	ASN	Rsb-AC
10	111378675	111636137	LOC100132843,RNU4P5,XPNPEP1,XR_037957.1	D	39	-0.5173	190
6	39446413	39713992	KIF6,LOC100131899	A	16	-0.4578	196
6	31902571	32405288	AGER,AGPAT1,C2,C4A,C4B,C6orf10,C6orf48,CFB,CREBL1,CYP21A1P,CYP21A2,DOM3Z,EGFL8,EHMT2,FKBPL,GPSM3,HSPA1B,LOC100128067,LOC100130536,LOC100131609,NEU1,NOTCH4,NR_001284.1,NR_002742.1,NR_002745.1,PBX2,PPT2,PRRT1,RDBP,RNF5,SKIV2L,SLC44A4,SNORD48,SNORD52,STK19,STK19P,TNXA,TNXB,XR_039222.1,ZBTB12	D	18	-0.5012	200	ASN, CEU, YRI	IHS, LRH, Rsb-AC, Rsb-AE, Rsb-CE, XP-EHH
10	110913811	111690912	LOC100130409,LOC100132843,LOC645318,RNU4P5,XPNPEP1,XR_037957.1	A	132	-0.4416	203
3	162016919	162188294	PPM1L	D	13	-0.4862	206	CEU	Rsb-AE
10	110966219	111132844		D	30	-0.4769	211
12	80400860	80688174	PPFIA2	D	16	-0.4765	215
1	236254133	236363914		D	4	-0.4677	221
6	28095755	28417115	LOC100129195,LOC222699,LOC222701,NKAPL,NR_002936.1,OR1F12P,OR2B7P,OR2B8P,OR2W2P,PGBD1,TRNAS-GCU,ZKSCAN4,ZNF165,ZNF187,ZNF192,ZNF193,ZNF323,ZSCAN16	D	19	-0.4517	231
7	19444366	19500361		A	5	-0.409	235
12	65789062	65916053		A	9	-0.3645	251
21	29458624	29599943	BACH1,C21orf7	D	9	-0.4411	251
14	66234513	66845445	FAM71D,GPHN,MPP5,SF3B4P	A	22	-0.3629	255
6	86187875	86896655	LOC100127905,LOC100127917,LOC100133102,LOC643870,LOC643906,NR_002743.2,NR_003038.2,NR_003044.3,NT5E,SNHG5,SNORD50A,SNORD50B,SNX14,SYNCRIP	D	28	-0.4317	271
6	29873026	31353715	3.8-1.2,3.8-1.3,ABCF1,C6orf134,C6orf136,C6orf15,C6orf205,CCHCR1,CDSN,DDR1,DHX16,DPCR1,ETF1P1,FLJ45422,FLOT1,GNL1,GTF2H4,HCG22,HCG27,HCG2P6,HCG2P7,HCG4P3,HCG4P4,HCG4P5,HCG4P6,HCG4P9,HCG9,HCP5P10,HCP5P2,HCP5P3,HCP5P6,HLA-A,HLA-C,HLA-E,HLA-G,HLA-H,HLA-J,HLA-K,HLA-L,HLA-U,HLA-W,IER3,KIAA1949,LOC100129065,LOC100129192,LOC100129610,LOC100129772,LOC100130889,LOC100133037,LOC100133214,LOC100133303,LOC646…	A	408	-0.3383	272	ASN	LRH, Rsb-AC
12	86983796	87785702	CEP290,KITLG,TMTC3	D	57	-0.4299	275
9	125463161	125725430	DENND1A	D	12	-0.4251	289
8	34142036	34404799	LOC137107	D	27	-0.4232	299
7	86419681	86575011	KIAA1324L	A	17	-0.3077	320
5	52458392	52552521	LOC402214	D	14	-0.4211	320
17	43362028	43607501	ATAD4,CBX1,CDK5RAP3,COPZ2,LOC100129841,LOC100132033,NFE2L1,PNPO,SKAP1,SNX11	D	14	-0.4203	324
10	60548195	60743620	FAM13C1,LOC644871,PHYHIPL	A	5	-0.3	339	CEU	LRH
8	52977321	53078935		A	7	-0.2994	341	CEU	LRH, Rsb-AE
6	26419300	27004868	ABT1,BTN1A1,BTN2A1,BTN2A2,BTN2A3,BTN3A1,BTN3A2,BTN3A3,GUSBL1,HMGN4,LOC100132361,LOC100133205,LOC729392,LOC729400,NR_003504.1,TRNAA-AGC,TRNAA-AGC,TRNAA-AGC,TRNAA-AGC,TRNAA-AGC,TRNAA-AGC,TRNAA-AGC,TRNAA-AGC,TRNAA-AGC,TRNAA-AGC,TRNAA-AGC,TRNAA-CGC,TRNAI-AAU,TRNAI-AAU,TRNAI-AAU,TRNAI-AAU,TRNAK-CUU,TRNAL-CAG,TRNAM-CAU,TRNAM-CAU,TRNAM-CAU,TRNAM-CAU,TRNAM-CAU,TRNAM-CAU,TRNAP-AGG,TRNAQ-UUG,TRNAQ-UUG,TRNA…	A	68	-0.2901	350
6	29344624	29491373	LOC442192,OR12D2,OR12D3,OR2B4P,OR2U2P,OR5U1,OR5V1	D	3	-0.4117	354
10	122702934	122858160		D	18	-0.4081	355
6	32444139	32703061	BTNL2,C6orf10,HLA-DRA,HLA-DRB1,HLA-DRB5,HLA-DRB6,HLA-DRB9,NR_001298.1	D	26	-0.4063	357
10	107012372	107155608	SORCS3	A	9	-0.2826	358
2	143032009	143193206		A	10	-0.2796	362
14	47760979	47959934		D	9	-0.4019	368	YRI	LRH
6	30167571	30704114	ABCF1,C6orf134,FLJ45422,GNL1,HLA-E,HLA-L,LOC100129192,LOC100129772,LOC100133303,LOC646520,MICC,MIRN877,MRPS18B,PPP1R10,PRR3,RANP1,RPP21,TRIM10,TRIM15,TRIM26,TRIM31,TRIM39,TRIM40	D	105	-0.4013	371
14	65963473	66146903	GPHN,MGC88374,XR_041746.1	A	1	-0.2788	372
12	110822922	111462160	ADAM1,C12orf30,C12orf51,ERP29,LOC100128618,LOC100133013,LOC724085,LOC728543,LOC728585,PTPN11,RPL6,TMEM116,TRAFD1,XR_041706.1	A	26	-0.2783	373	CEU, ASN	Rsb-AC, XP-EHH
6	31377152	32041497	3.8-1,AIF1,APOM,ATP6V1G2,BAT1,BAT2,BAT3,BAT4,BAT5,C2,C6orf21,C6orf25,C6orf26,C6orf27,C6orf47,C6orf48,CFB,CLIC1,CSNK2B,DDAH2,EHMT2,HCP5,HLA-B,HSPA1A,HSPA1B,HSPA1L,LOC100128067,LOC100129668,LOC100129921,LOC100130756,LOC729816,LSM2,LST1,LTA,LTB,LY6G5B,LY6G5C,LY6G6C,LY6G6D,LY6G6E,MCCD1,MICB,MSH5,NCR3,NEU1,NFKBIL1,NR_002742.1,NR_002745.1,NR_002812.2,NR_002971.1,NR_003065.1,NR_003140.1,NR_003673.1,PPIA…	A	92	-0.276	386	ASN, CEU, YRI	IHS, LRH, Rsb-AC, Rsb-AE, Rsb-CE, XP-EHH
20	40500986	40640779	PTPRT	D	15	-0.3937	397
1	209415258	209745570	C1orf97,LOC388734,LOC391160,RCOR3,RD3,TRAF5,XR_016582.1,XR_040057.1	D	10	-0.3885	403	ASN, CEU	IHS, LRH, Rsb-CE
4	60932476	61087794		A	15	-0.2729	404	CEU	Rsb-AE, Rsb-CE
19	49424675	49670293	LOC100131388,MRPS15P2,XR_016906.2,ZNF227,ZNF228,ZNF229,ZNF233,ZNF235,ZNF285A,ZNF285B	D	26	-0.3864	407
3	40643753	40810196	LOC729505,RPS27P4	A	3	-0.2708	413
6	32820362	32910181	HLA-DOB,HLA-DQA2,HLA-DQB2,NR_003937.1,TAP2	D	30	-0.3849	414
13	96569608	96700736	MBNL2	D	3	-0.381	420
2	195085585	195462102		D	12	-0.378	429
6	30990492	31374096	C6orf15,C6orf205,CCHCR1,CDSN,DPCR1,HCG22,HCG27,HLA-C,LOC100129065,LOC100129610,LOC100130889,LOC729792,NR_003948.1,POU5F1,PSORS1C1,PSORS1C2,SFTPG,TCF19,VARS2	D	118	-0.3767	452	ASN	LRH, Rsb-AC
6	28078010	28221352	LOC100129195,LOC340192,OR1F12P,OR2B7P,OR2B8P,OR2W2P,ZNF165,ZNF192,ZSCAN16	A	6	-0.2533	462
14	65795528	65939190		A	4	-0.2528	470
13	59326045	59485089	DIAPH3	D	1	-0.3613	492
6	30735846	30965521	DDR1,DHX16,FLOT1,IER3,KIAA1949,LOC100133037,MDC1,NRM,TUBB	D	28	-0.3612	493
6	15953776	16072278	LOC441131,XR_016719.2	D	7	-0.3569	503
7	68870802	68986063	AUTS2	D	1	-0.3514	540
14	83578368	83741791		D	8	-0.3505	542
12	57633290	57752693	LOC100129227,LOC644915	D	8	-0.3479	552
1	40879826	41002801	LOC100130557,MIRN30C1,MIRN30E,NFYC,RIMS3	D	4	-0.345	554
12	78046755	78245444	SYT1	A	11	-0.2409	562	YRI	IHS, LRH
10	118092076	118245100	C10orf96,LOC100131273,LOC100131776,PNLIPRP3	D	6	-0.3428	569
6	7771798	7841490	BMP6,TXNDC5	D	5	-0.337	585
4	151691113	152232551	LOC649288,LOC729558,LOC729566,LRBA,MAB21L2,XR_039909.1	D	10	-0.3358	593
18	24679449	24923897		A	13	-0.2351	601
3	121010450	121389934	GPR156,GSK3B,LOC100129275,LOC100129707,NR1I2,XR_038954.1	A	10	-0.2347	606
6	28859706	29054899	C6orf100,KRT18P1,LOC401242,NOL5BP,TRIM27,TRNAA-AGC,TRNAA-AGC,TRNAA-AGC,TRNAA-AGC,TRNAA-UGC,TRNAA-UGC,TRNAA1,TRNAF-GAA,TRNAF-GAA,TRNAF-GAA,TRNAK-UUU,TRNAL-AAG,TRNAL-CAA,TRNAL-CAA,TRNAM-CAU,TRNAM-CAU,TRNAQ-CUG,TRNAR-CCG,XR_017915.1,XR_039921.1	A	4	-0.2312	618
9	92986040	93220448	AUH,NFIL3	D	13	-0.3304	620
14	83435164	83685567		A	27	-0.2291	634
8	79229280	79410221		D	1	-0.3283	634
10	91439976	91582178	FLJ37201,LOC643529,MPHOSPH1,XR_041092.1,XR_041963.1	D	10	-0.3275	636
7	86734504	86883520	ABCB4,CROT	D	1	-0.3251	656
11	14115507	14462538	COPB1,LOC401676,RRAS2,SPON1,XR_016830.2	A	25	-0.2233	659
6	140214263	140718454	LOC100132735,LOC729070	D	31	-0.3237	659
2	39270360	39459421	CDKL4,MAP4K3	D	6	-0.3229	667
6	31374501	31582667	3.8-1,HCP5,HLA-B,LOC100129668,LOC729816,MICB,NR_002812.2,XR_042352.1	D	45	-0.3215	684
2	49036913	49098912	FSHR	A	4	-0.2182	687
18	30374559	30495895	DTNA,LOC646842	D	12	-0.3213	687
6	29984938	30076254	3.8-1.2,3.8-1.3,HCG2P6,HCG4P4,HCG4P5,HCG4P6,HCG9,HCP5P3,HCP5P6,HLA-A,HLA-K,HLA-U,HLA-W,MICD,NR_001317.1,P5-04,P5-05,P5.8	D	15	-0.3187	701
21	25747994	25996876	FDXP2,JAM2,MIRN155,MRPL39	D	20	-0.3182	705
12	74439702	74606596		D	13	-0.318	707
6	25838006	26325707	HFE,HIST1H1A,HIST1H1C,HIST1H1E,HIST1H1PS2,HIST1H1T,HIST1H2AB,HIST1H2AC,HIST1H2AD,HIST1H2AE,HIST1H2APS2,HIST1H2APS5,HIST1H2BB,HIST1H2BC,HIST1H2BD,HIST1H2BE,HIST1H2BF,HIST1H2BG,HIST1H3A,HIST1H3B,HIST1H3C,HIST1H3D,HIST1H4A,HIST1H4B,HIST1H4C,HIST1H4D,HIST1H4E,LOC100129474,SLC17A1,SLC17A2,SLC17A3,SLC17A4,TRIM38	A	62	-0.2135	712	CEU	Rsb-AE
16	13259683	13402745		D	17	-0.3146	721
3	25195916	25295115		A	3	-0.2099	730
8	32638301	32724930	NRG1	D	7	-0.3109	740
12	60825121	61354397	C12orf61,FAM19A2,LOC100133321,MIRNLET7I,MON2,PPM1H,USP15	A	45	-0.2074	742
6	29920009	29949000	HCP5P10	D	9	-0.3098	742
1	57191814	57296689	C8B,DAB1	D	9	-0.3077	749
18	31579930	31687814	LOC648532	D	2	-0.3077	749
6	118982785	119172058	C6orf204,PLN,psiSSX10	A	18	-0.2066	750
14	95103280	95158512		D	8	-0.3039	758
6	128717601	128982944	EEF1DP5,PTPRK	D	8	-0.3008	767
2	205765894	205826729	PARD3B	A	3	-0.2041	782
5	147368427	147432404	SPINK5	D	6	-0.2988	783
5	110888019	111084625		D	23	-0.2983	792	CEU	Rsb-AE
4	18795920	18928063		D	11	-0.2975	800
2	137102451	137716696	THSD7B	A	111	-0.2034	804
11	90106033	90240292		A	8	-0.2017	813
3	121389934	121636871	FSTL1,GPR156,LOC100130701,LOC442087,LRRC58,MIRN198	D	16	-0.2939	831
14	65864678	66552316	GPHN,MGC88374,XR_041746.1	D	26	-0.2916	839
8	73651827	73762984	KCNB2	A	7	-0.1996	840
3	129422916	129550131	EEFSEC	A	9	-0.1987	848
11	84684619	84968560		A	3	-0.1979	859
16	82212307	82313739	CDH13	A	35	-0.1969	863	ASN	Rsb-AC, Rsb-CE
10	58683094	58765982		D	1	-0.2899	869	ASN	Rsb-AC
10	70242013	70432918	DDX21,DDX50,KIAA1279,STOX1	A	3	-0.1943	881
13	84530015	84714275		A	8	-0.194	890
1	181438828	181503475	LAMC2,NMNAT2	A	2	-0.1923	909
1	184456628	184508361		A	4	-0.1913	927
10	100308426	100334126	HPSE2	D	4	-0.2833	927
22	28934102	29198102	KIAA1656,LIF,LOC550631,LOC646513,LOC652968,LOC729980,MTP18,OSM,RNF215,SEC14L2,SEC14L3,SF3A1,TBC1D10A,XR_040414.1	A	19	-0.1912	931	CEU	Rsb-CE
10	106823961	106878097	SORCS3	A	1	-0.1911	934
6	25855387	26020795	HIST1H2APS2,SLC17A1,SLC17A3,SLC17A4	D	5	-0.2807	944
6	29833274	29897150	3.8-1.5,HCG4,HCG4P10,HCG4P9,HCP5P13,HCP5P14,MICG,NR_002139.1,RPL7AP7	D	5	-0.2807	944
3	140873503	141111046	NMNAT3	A	31	-0.1883	956
13	78105589	78251982	C13orf7	D	3	-0.2791	956
12	110731337	111476215	ADAM1,ALDH2,C12orf30,C12orf51,ERP29,LOC100128618,LOC100133013,LOC724085,LOC728543,LOC728585,MAPKAPK5,PTPN11,RPL6,TMEM116,TRAFD1,XR_041706.1	D	20	-0.278	962	CEU, ASN	Rsb-AC, XP-EHH
2	113450878	113552819	IL1F10,IL1F5,IL1F6,IL1F8,IL1F9,LOC442042	D	8	-0.2774	966	CEU	Rsb-AE
12	60822541	61223615	FAM19A2,LOC100133321,MON2,USP15	D	21	-0.2773	971
10	132161162	132209429		D	3	-0.2771	979
11	120504468	120597608	TECTA	D	11	-0.2758	983
5	87136020	87542893	TMEM161B	D	25	-0.2717	1003
6	7683958	7792927	BMP6	A	16	-0.1843	1006
9	119455831	119525616	TLR4	D	2	-0.2715	1006
4	60654547	60887774		A	9	-0.1836	1010	CEU	Rsb-AE, Rsb-CE
7	3597641	3700196	SDK1	A	11	-0.1835	1012
6	29730199	29832180	FLJ35429,HCG4P11,HCG9P5,HLA-F,IFITM4P,MOG,NR_001590.1,RPL23AP1,XR_039877.1,ZFP57	A	41	-0.1833	1017
12	86171734	86351732		D	12	-0.2707	1031
10	104341607	104641045	ARL3,AS3MT,C10orf26,C10orf32,CYP17A1,LOC649704,SFXN2,SUFU,TRIM8	A	32	-0.1812	1058
3	43670272	43838380	ABHD5	D	8	-0.2662	1062	ASN	Rsb-AC
7	38661654	38784656	KRT8P20,LOC340286,VPS41	D	4	-0.2659	1073
16	9429761	9546629		D	15	-0.2654	1077
1	213292133	213429084	KCNK2	D	12	-0.2638	1089	CEU	Rsb-AE
2	46212583	46261432	PRKCE	D	1	-0.2631	1101
13	84414982	84504847		A	11	-0.1754	1109
5	104360332	104556044	NR_000039.1,RAB9P1	A	2	-0.1748	1122
6	99418131	99637033	FBXL4	A	32	-0.1747	1124
2	66055235	66089750		A	1	-0.1737	1134
12	73018181	73117376		D	8	-0.2601	1138
10	106826489	106962089	SORCS3	D	17	-0.2591	1149
2	195308914	195516435		A	4	-0.1718	1151
14	65531731	65588328	LOC729850,YBX1P1	D	4	-0.259	1152
14	23973124	24022286	C14orf124,KIAA0323	A	1	-0.171	1161
10	86347511	86457507		D	11	-0.2565	1165
6	85171600	85317123	LOC442233	A	12	-0.1705	1167
4	12485061	12619085		D	19	-0.2559	1192
6	112111819	112226674	FYN	D	7	-0.2558	1193
18	27412159	27632536	B4GALT6,LOC390846,LOC646778,MCART2,TTR,XR_041105.1	D	10	-0.2557	1197
18	28104294	28206102	FAM59A	D	1	-0.2557	1197
15	77588568	77606077		A	1	-0.1686	1202
9	26798068	27001367	C9orf82,IFT74,LRRC19,PLAA	D	2	-0.255	1215
20	43044644	43174937	KCNS1,STK4,WFDC5	A	2	-0.1677	1217
15	59663365	59738402		D	8	-0.2548	1217
16	10125491	10189868	GRIN2A	A	20	-0.1674	1225
6	118721636	119139366	BRD7P3,C6orf204,LOC644303,PLN,psiSSX10,SLC35F1	D	39	-0.2537	1225
4	166332318	166610257	CPE,GK3P,HADHAP,KLHL2,MIRN578,SC4MOL	A	29	-0.1672	1229
5	54405988	54514773	CDC20B,GZMA,LOC493869,MIRN449A,MIRN449B	A	2	-0.1668	1233
2	81832332	81944457		A	14	-0.1651	1262
9	15802396	15945666	C9orf93	D	7	-0.2517	1269
2	81900021	82045728		D	2	-0.2515	1276
1	222405623	222636544	CNIH4,DEGS1,FBXO28,LOC724084,NVL	A	7	-0.1637	1284
16	20695685	20838648	ACSM3,DCUN1D3,EXOD1,LOC81691,LYRM1	A	7	-0.1635	1288
7	69218189	69505395	AUTS2	A	3	-0.1632	1293
2	139720040	139803964		D	1	-0.2503	1302
4	119233042	119374677	LOC100132656,NDST3,XR_039330.1	A	6	-0.1623	1316
2	189884587	190081360	KRT18P19,WDR75,XR_016833.2	D	4	-0.2474	1336
2	223608748	223718488	KCNE4	A	4	-0.1603	1346
9	119787395	119907892	LOC389787	A	2	-0.1602	1351
11	84399900	84515546		A	19	-0.1601	1353
12	13677119	13748704	GRIN2B	D	6	-0.2449	1358
16	78532049	78611417		A	11	-0.1599	1360
6	130939244	131086283		D	4	-0.2448	1362
11	13860364	13923798		D	6	-0.2439	1378
3	59616105	59666765	LOC339902,XR_041475.1	D	3	-0.2437	1379
11	14086203	14390710	LOC401676,RRAS2,SPON1,XR_016830.2	D	29	-0.2434	1385
14	98060029	98123009		D	8	-0.2433	1387
11	90043760	90139758		D	3	-0.2429	1401
16	20838648	20999552	DNAH3,LYRM1	D	4	-0.2427	1409
12	80092004	80268068	ACSS3,PPFIA2	A	1	-0.158	1422
7	123793976	123941687	LOC136157,LOC392781	D	2	-0.2405	1439
13	71490343	71566635		D	7	-0.2394	1447
7	88901272	89126289		A	15	-0.1561	1464
6	98612545	98820713		D	4	-0.2381	1483
6	38255888	38329617	BTBD9	D	1	-0.2379	1486
10	26145047	26198131		D	3	-0.237	1492
11	89853672	90003224		A	27	-0.1553	1515
1	20783991	20893785	CDA,DDOST,KIF17,PINK1	D	9	-0.2369	1521
12	27001290	27240595	FGFR1OP2,LOC100129639,LOC728858,LOC729222,MED21,TM7SF3,XR_015484.2	D	21	-0.2364	1522
6	29450754	29683435	GABBR1,GPR53P,LOC442195,LOC729653,MAS1L,NR_003049.1,OR10C1,OR11A1,OR12D1P,OR12D2,OR12D3,OR2H1,OR2H2,OR2H5P,OR2I1P,SNORD32B,UBD	A	25	-0.154	1542
11	119153668	119251677	LOC390255	D	6	-0.2351	1544
6	140903491	141286061		A	11	-0.1536	1554
12	112831009	112885556	RBM19	A	4	-0.1532	1567
6	145119658	145246661	UTRN	D	2	-0.2345	1569	CEU	Rsb-AE
20	23679412	23770776	CST1,CST2,CSTP2	D	2	-0.2344	1571	CEU	Rsb-AE
11	85164514	85333822	CCDC83,LOC100131457,LOC646261	A	3	-0.1522	1588
5	166970512	167129127	ODZ2	D	4	-0.2335	1588
9	131717283	131904133	FNBP1,GPR107	A	4	-0.1521	1597
5	127888786	128011704	FBN2	A	13	-0.1518	1608	ASN	Rsb-CE
8	119942452	120044851	TNFRSF11B	D	4	-0.2313	1608
10	53883556	53970339		D	1	-0.2311	1611
3	61964985	62007656	PTPRG	D	1	-0.2309	1614
1	77737443	78049565	AK5,FAM73A,LOC100131291,LOC653631,USP33,ZZZ3	D	6	-0.2298	1634
4	32555448	32826402	LOC642305,XR_042368.1	A	4	-0.151	1647
6	80999622	81096825	BCKDHB	D	6	-0.229	1650
3	140873858	140976391	NMNAT3	D	10	-0.2288	1658
13	38424592	38494403	C13orf23,STOML3	D	4	-0.2288	1658
4	86455958	86530808		A	3	-0.1506	1659
3	180162445	180445591	KCNMB3,PIK3CA,ZMAT3	A	4	-0.1503	1666
1	85848657	86154428	C1orf181,COL24A1	D	19	-0.2275	1681
1	88682792	88784725		D	2	-0.2273	1700
3	177146513	177346904	LOC100129423,LOC100131216,LOC442097	A	3	-0.1492	1703
22	31319141	31396430	SYN3	D	2	-0.2262	1710
15	50149195	50319233	BCL2L10,GNB5,LOC100129973,LOC645630,MYO5C,XR_039656.1	D	1	-0.2259	1717	CEU	Rsb-AE, Rsb-CE
9	37019569	37200264	LOC100128004,LOC100130458,PAX5,ZCCHC7	A	5	-0.1472	1751
4	9786700	9865035	LOC100129344	A	9	-0.147	1758
7	7442861	7601461	COL28A1,FLJ20323	A	2	-0.1462	1782
13	100825131	100906088	ITGBL1,NALCN	D	3	-0.2229	1782
3	141026416	141156691	CLSTN2	D	3	-0.2228	1785	CEU	Rsb-AE
6	141641156	141903407	LOC729076	A	13	-0.146	1798
18	29811893	29990128	NOL4	D	2	-0.2221	1801
8	76554034	76679131	HNF4G	D	1	-0.222	1803
9	71998679	72167165	MAMDC2,SMC5	D	2	-0.2212	1813
12	82211528	82369795		D	3	-0.2211	1815
4	125196764	125484774		D	6	-0.2209	1818
3	165156128	165251701	LOC730129	A	12	-0.145	1820
13	21767813	21866229		D	1	-0.2203	1829
7	48472098	48557231	ABCA13	A	4	-0.1447	1835
8	76681878	76877317		A	30	-0.1446	1837
15	77590399	77623788		D	7	-0.2187	1858
2	12252789	12339053		D	6	-0.2186	1865
11	85057159	85204338	CCDC89,SYTL2	D	1	-0.2185	1872
20	11547971	11642226	LOC728573,PGAM3P,XR_042057.1	A	1	-0.144	1877
17	25937741	26284025	ATAD5,C17orf42,CENTA2,CRLF3,LOC646013,LRRC37B2,SH3GLP2,SUZ12P,XR_040942.1,XR_040943.1	D	2	-0.217	1896
2	12190544	12272115		A	11	-0.1431	1904
5	160032689	160105026	ATP10B	D	2	-0.2155	1908
11	120440579	120522028	TBCEL,TECTA	A	7	-0.1426	1915
6	140547803	140878573		A	1	-0.1424	1916
4	172326942	172384052	LOC100132889	A	3	-0.1423	1920
16	70592583	70776113	DHODH,DHX38,HP,HPR,LOC100130263,LOC645443,PMFBP1,TXNL4B	A	3	-0.1422	1929	ASN, YRI	IHS, Rsb-CE
20	50512678	50664093	MRPS33P4	A	4	-0.1422	1929
6	132294969	132502417	CTGF,LOC100131774	A	25	-0.1421	1936
6	38219317	38297014	BTBD9,LOC100132005,ZFAND3	A	2	-0.1403	2019
2	123688221	123814303		A	2	-0.1385	2082
18	29732602	29940895	NOL4	A	4	-0.1378	2105
Medians of the moving windows that consist of 20 contiguous SNPs were calculated. The regions were defined by merging overlapping significant windows having p < 0.005 of median XDiHH.
aA and D indicate Ancestral and Derived allele, respectively.
bMedian of XDiHH for each window were used to rank the windows within each comparison (i.e., fastPHASEd-CEU vs. PHASEd+CEU of ancestral or derived alleles).
cThe regions were ordered by the ranks of windows that had the highest rank within the regions.
dLists of regions for positive selection are obtained by previous reports (Frazer, et al. [1], Sabeti, et al. [16], Tang, et al. [18], and Stefansson, et al. [33]). Statistically significant overlapping of top 20 regions with previously reported regions was confirmed by the bootstrap test (P = 0.0006).
