# Supplementary material for: Evaluation of Haplotype Inference Using Definitive Haplotype Data Obtained from Complete Hydatidiform Moles, and Its Significance for the Analyses of Positively Selected Regions
Source: PLoS Genet. 2009 May 8;5(5):e1000468. doi: 10.1371/journal.pgen.1000468 (PMC2670534; doi:10.1371/journal.pgen.1000468)
Supplement: Table S8 — Summary of regions ranked by XDiHH (fastPHASEd-YRI vs. PHASEd+YRI). (0.07 MB XLS) [file pgen.1000468.s011.xls]

## Sheet: Table S8
Table S8. Summary of Regions ranked by XDiHH (fastPHASEd-YRI vs. PHASEd+YRI)
Chr.	Start	End	Genes in region	Allelea	Number of core SNPs with p-Value < 0.005	minimum median XDiHHb	rankc	HapMap population for which positive selection was reportedd	Test used to identify in previous studyd
8	82182650	82494218	FABP5,LOC100131721,LOC646463,PAG1	A	27	-1.007	1
22	29783321	30914659	ADTB1L1,ADTB1L2,C22orf24,C22orf30,DEPDC5,DRG1,EIF4ENIF1,FLJ20464,LIMK2,LOC100128535,LOC100133224,LOC150297,LOC402057,MGC15705,PATZ1,PIB5PA,PIK3IP1,PISD,PLA2G3,PPP1R14BP1,RNF185,SELM,SFI1,SLC5A1,SMTN,XR_040036.1,XR_040880.1,YWHAH	D	81	-1.2473	1
8	129543410	129700723		A	26	-0.9899	2
1	220035402	220179257		D	30	-1.1778	5
4	161881758	161982886		D	7	-1.1711	7
22	33470182	33525831		D	3	-1.1659	8
2	118580344	118866343	INSIG2,LOC645733	D	31	-1.1227	14
2	118580344	118826093	INSIG2,LOC645733	A	25	-0.9155	19
8	82183255	82516149	FABP5,LOC100131721,LOC646463,PAG1,PMP2	D	23	-1.0716	20
8	11142714	11369436	AMAC1L2,C8orf12,C8orf13,LOC100129129,LOC157740,LOC392193,MTMR9,NR_001578.1,TDH,XR_041853.1,XR_042031.1	A	40	-0.914	29	ASN	IHS, Rsb-AC, Rsb-CE
10	22957996	23204056	PIP4K2A	A	32	-0.9017	36	ASN, CEU	Rsb-AC, Rsb-AE
2	24319646	24534452	ITSN2,LOC646049	A	9	-0.8809	57
3	43263011	43662277	SNRK,TMEM16K	D	42	-1.0115	58	ASN	Rsb-AC
2	194321524	195208096	LOC100132937,LOC343981,LOC729292	A	73	-0.8651	64	YRI	IHS
8	131169164	131350781	DDEF1	D	7	-0.9995	66	ASN	Rsb-AC
8	11141305	11368456	AMAC1L2,C8orf12,C8orf13,LOC100129129,LOC157740,LOC392193,MTMR9,NR_001578.1,TDH,XR_041853.1,XR_042031.1	D	37	-0.9934	67	ASN	IHS, Rsb-AC, Rsb-CE
9	13846513	13968039	LOC100131263	A	23	-0.8606	75
5	125413025	125644427		D	15	-0.9425	77
3	71496999	71770071	FOXP1	A	23	-0.7989	99
14	52482079	52896106	DDHD1,FERMT2,NDUFB3P3	A	56	-0.7965	103
3	23096971	23228345	UBE2E2	D	3	-0.914	104
3	103332218	103775952	ZPLD1	A	27	-0.792	112
10	21607730	22603079	C10orf114,C10orf140,DNAJC1,LOC100125387,LOC100130992,LOC338098,LOC340900,LOC645220,LOC729308,MLLT10,TRNAN-GUU	A	37	-0.7904	122	ASN, CEU	Rsb-AC, Rsb-AE
10	106592352	106684760	SORCS3	D	21	-0.8828	129
2	194024469	195244695	LOC100132937,LOC343981,LOC729292	D	92	-0.8646	141	YRI	IHS
5	131844802	132137641	FLJ16793,IL13,IL4,IL5,IRF1,KIF3A,RAD50,SEPT8	A	21	-0.7761	147	CEU	Rsb-AE
9	13847466	13968039	LOC100131263	D	19	-0.8631	156
10	86803736	86972258		A	25	-0.772	161
8	98301311	98437927	TSPYL5	A	23	-0.7716	164	CEU	Rsb-AE
8	129543410	129688672		D	18	-0.852	180
4	9575096	9633401	SLC2A9	D	9	-0.8401	193	CEU	Rsb-CE
10	77846485	77963464	C10orf11	D	15	-0.818	216
12	42905248	43236324	NELL2,TMEM117	A	20	-0.7211	225	ASN	Rsb-AC
14	52534583	52896106	DDHD1,NDUFB3P3	D	46	-0.8109	228
12	130241407	130466076	LOC100128002,LOC116437,LOC338797,XR_041443.1	A	16	-0.7049	253
6	31359339	31443979	HLA-B,LOC729816,XR_042352.1	D	10	-0.7998	253
6	28186390	28424457	LOC100129195,LOC222699,LOC222701,NKAPL,NR_002936.1,PGBD1,TRNAS-GCU,ZKSCAN4,ZNF187,ZNF192,ZNF193,ZNF323,ZSCAN16	D	18	-0.7997	254	CEU	Rsb-AE
6	30429036	30855195	ABCF1,C6orf134,C6orf136,DHX16,FLOT1,GNL1,HLA-E,IER3,KIAA1949,LOC100129192,LOC100129772,LOC100133037,LOC646520,MDC1,MICC,MIRN877,MRPS18B,NRM,PPP1R10,PRR3,PTMAP1,RANP1,TUBB	A	70	-0.7036	264
10	21669767	22574196	C10orf114,C10orf140,DNAJC1,LOC100125387,LOC338098,LOC340900,LOC645220,MLLT10,TRNAN-GUU	D	28	-0.7884	266	ASN, CEU	Rsb-AC, Rsb-AE
10	121817322	121963469		A	35	-0.6992	275
19	36524888	36745585	TSHZ3	D	41	-0.7853	277
2	9422638	9694020	ADAM17,CPSF3,DDEF2,IAH1,ITGB1BP1,LOC100127913,YWHAQ	D	26	-0.7776	285	ASN	LRH, Rsb-AC, XP-EHH
12	72428811	72990073	LOC100128674,VENTXP3	D	23	-0.7776	285
12	130227286	130421426	LOC100128002,LOC116437,LOC338797,XR_041443.1	D	15	-0.7761	298
8	10740863	11006336	LOC100129441,MIRN598,XKR6	A	37	-0.6919	302	ASN	Rsb-AC, Rsb-CE
2	41471265	41600327		D	17	-0.7732	315
11	103700185	103865864		D	15	-0.7699	323
3	103309311	103804459	ZPLD1	D	28	-0.7651	328
8	98315830	98437927	TSPYL5	D	16	-0.7541	342	CEU	Rsb-AE
7	120491525	120774586	C7orf58,WNT16	A	18	-0.6784	348
1	92559330	93062256	EVI5,GFI1,RPAP2	A	34	-0.6759	365	ASN	IHS, Rsb-AC
1	217714742	217871847	LOC728518,XR_041768.1,XR_041769.1,XR_041770.1,ZC3H11B	D	7	-0.7465	370
4	147691973	147870988	POU4F2,TTC29	A	18	-0.6696	387
2	125394036	125887747		A	28	-0.6687	391	ASN	Rsb-AC
3	165062467	165273260	LOC730129	D	28	-0.7351	394	YRI	LRH
2	125674114	126125262		D	30	-0.7312	404	ASN	Rsb-AC
7	27548020	27670925	HIBADH	D	4	-0.7243	417
13	73992455	74211923		A	38	-0.6626	419
1	92380617	92964852	BTBD8,C1orf146,EVI5,GFI1,GLMN,LOC646821,RPAP2	D	33	-0.7185	431	ASN	IHS, Rsb-AC
9	90781500	91023278	C9orf47,EDG3,LOC100131540,SHC3	A	21	-0.661	433
3	71491009	71770536	FOXP1	D	25	-0.7175	438
18	31481579	31638922	GALNT1	D	6	-0.7164	439	ASN	LRH
10	22966980	23233304	PIP4K2A	D	22	-0.7144	443	ASN, CEU	Rsb-AC, Rsb-AE
2	81881278	82062993		D	13	-0.7133	458
10	105940506	106010696	C10orf79,GSTO1,MIRN609	D	8	-0.7112	463
6	112762765	113067699	LOC442249,LOC643859,LOC728562,PA2G4P5,RFPL4B,XR_015317.2,XR_016871.1	A	23	-0.64	486
10	78693188	78803354	KCNMA1	D	13	-0.7025	486	ASN	Rsb-CE
6	32444139	32520413	BTNL2,C6orf10,HLA-DRA	D	24	-0.7003	502
9	101657726	102359592	C9orf30,INVS,LOC100130980,LOC441461,NANOGP5,NR4A3,STX17,TEX10,TMEFF1,TXNDC4,XR_039375.1,XR_041358.1	A	56	-0.6307	516
6	30393384	30875108	ABCF1,C6orf134,C6orf136,DHX16,FLOT1,GNL1,HLA-E,IER3,KIAA1949,LOC100129192,LOC100129772,LOC100133037,LOC100133303,LOC646520,MDC1,MICC,MIRN877,MRPS18B,NRM,PPP1R10,PRR3,PTMAP1,RANP1,RPP21,TRIM39,TUBB	D	79	-0.6961	516
5	111674146	111859448	EPB41L4A,FLJ11235,XR_017738.2	A	31	-0.6299	524
6	12765358	13039434	PHACTR1	A	44	-0.6276	539	ASN	Rsb-AC
18	64340128	64528607	TXNDC10	A	21	-0.6259	556
19	36506558	36751527	TSHZ3	A	50	-0.6235	578
20	32541764	32867245	DYNLRB1,ITCH,LOC100129151,MAP1LC3A,NCOA6,PIGU,TP53INP2,XR_042353.1	D	8	-0.6824	588	ASN	Rsb-AC
6	144649339	144976896	UTRN	A	20	-0.6211	600	CEU	Rsb-AE
8	10743821	11053926	C8orf15,C8orf6,LOC100129441,MIRN598,XKR6,XR_040215.1,XR_041594.1	D	34	-0.6782	601	ASN	Rsb-AC, Rsb-CE
6	30201116	30309934	TRIM10,TRIM15,TRIM26,TRIM40	D	11	-0.6775	611
5	131932656	132202514	ANKRD43,FLJ16793,IL13,IL4,KIF3A,RAD50,SEPT8,SHROOM1	D	16	-0.6744	629	CEU	Rsb-AE
6	160773383	161063366	LPA,LPAL2,PLG,SLC22A3	A	24	-0.6145	634
19	9395981	9920428	FBXL12,LOC100129975,LOC100130854,LOC100131614,LOC100132474,LOC162993,LOC646048,LOC729644,OLFM2,PIN1,UBE2L4,UBL5,XR_017059.2,ZNF121,ZNF266,ZNF426,ZNF560,ZNF561,ZNF562,ZNF812	A	16	-0.6118	651
14	59825737	60137030	C14orf39,LOC390483,PPM1A,RBM8B,RPL37P5,SIX6	D	21	-0.6685	656	CEU	Rsb-AE
5	122515303	122658252	PRDM6	A	14	-0.6098	666
6	33761089	33835863	C6orf125,IHPK3,ITPR3	D	3	-0.6675	667	YRI	LRH
6	27912139	28088199	HIST1H1B,HIST1H2AK,HIST1H2AL,HIST1H2AM,HIST1H2BN,HIST1H2BO,HIST1H2BPS2,HIST1H3I,HIST1H3J,HIST1H4L,LOC340192,LOC442175,OR2B2,OR2B6,OR2W4P,OR2W6P,TRNAG-GCC,TRNAM-CAU	D	6	-0.6656	677	CEU	Rsb-AE
10	121829728	121959101		D	20	-0.6651	679
14	64331515	64422549	SPTB	D	18	-0.6636	687
2	9417247	9698195	ADAM17,CPSF3,DDEF2,IAH1,ITGB1BP1,LOC100127913,YWHAQ	A	28	-0.6036	701	ASN	LRH, Rsb-AC, XP-EHH
6	144664150	144982008	UTRN	D	17	-0.6593	708	CEU	Rsb-AE
8	11384698	11534867	BLK,LOC100128728	D	18	-0.6584	714	ASN	Rsb-AC, Rsb-CE
4	74846981	75016810	CXCL1,CXCL6,LOC728045,PF4V1	A	25	-0.6031	715	CEU	Rsb-AE
8	57024322	57469257	CHCHD7,LOC100129237,LOC442388,LYN,MOS,NR_002437.1,PLAG1,PSMC6P,RDHE2,RPS20,SNORD54,XR_038117.1	A	44	-0.6028	719
6	83679406	83966079	DOPEY1,PGM3,RWDD2A,UBE2CBP	D	19	-0.6522	735	ASN	LRH
20	21872897	22155156		D	26	-0.6514	740
11	78208699	78310157		A	12	-0.5998	745	ASN	Rsb-AC
22	30354980	30830058	C22orf24,C22orf30,DEPDC5,LOC402057,PISD,SLC5A1,YWHAH	A	40	-0.5991	757
6	32797507	32848984	HLA-DQA2,HLA-DQB2,NR_003937.1	D	9	-0.6483	758
6	112765167	113071804	LOC442249,LOC643859,LOC728562,PA2G4P5,RFPL4B,XR_015317.2,XR_016871.1	D	20	-0.6472	766
12	83102220	83221417		A	8	-0.596	790
3	138851871	139113437	LOC402143,NPM1P17,SOX14	D	12	-0.644	792
5	15382893	15568789	FBXL7,LOC391741	A	4	-0.5959	794
7	15454162	15613240	TMEM195	D	13	-0.6435	795
7	71235264	71350071	CALN1	D	8	-0.6429	805
17	70504641	71019461	ARMC7,ATP5H,CASKIN2,CDR2L,GGA3,GRB2,HN1,ICT1,KCTD2,KIAA0195,LOC728202,MIF4GD,MRPS7,NT5C,NUP85,SLC16A5,SLC25A19,SUMO2,TRNAR-CCU,TRNAR-CCU,TRNAR-UCG	A	27	-0.5926	808	CEU	Rsb-AE
14	64316103	64491027	CHURC1,GPX2,RAB15,SPTB	A	35	-0.5906	817
10	23849343	24042323	KIAA1217,LOC729432	A	26	-0.5896	825	CEU	Rsb-AE
6	73263821	73507042	KCNQ5,LOC642681,LOC643067	D	11	-0.6397	827
12	82969958	83181851		D	10	-0.6378	847
14	65190403	65317765	FUT8	D	3	-0.6378	847
12	22708805	22787474	ETNK1,LOC100131418	A	12	-0.5871	860
5	153440236	153692316	GALNT10	D	31	-0.6361	866
7	106637796	107037496	BCAP29,COG5,DUS4L,GPR22	D	4	-0.6361	866
22	28443960	28928097	ASCC2,CABP7,HORMAD2,LOC646467,LOC729980,MTMR3,UCRC,XR_017394.1,ZMAT5	A	47	-0.5856	874	CEU	Rsb-CE
12	91457016	91577337		A	17	-0.5837	890
14	59096796	59265987	C14orf38,RTN1	D	5	-0.6331	891
2	188766830	189014254	GULP1,LOC729141,MIRN561,XR_015463.1	D	8	-0.6329	893	CEU	Rsb-AE
11	63993697	64267898	NRXN2,RASGRP2,SLC22A11,SLC22A12	D	7	-0.6319	900
7	120491525	120780562	C7orf58,FAM3C,WNT16	D	16	-0.6314	901
2	38167227	38247867		A	16	-0.5816	915
6	83638977	83953352	DOPEY1,PGM3,UBE2CBP	A	30	-0.5809	917	ASN	LRH
7	43020447	43125150	HECW1,LOC100127950	D	3	-0.6297	923
10	107351879	107493731	YWHAZP5	A	16	-0.5807	926
4	147700794	147921069	POU4F2,TTC29	D	17	-0.626	955
11	103473380	103532187	PDGFD	A	9	-0.5775	959
6	12771836	13006342	PHACTR1	D	26	-0.6255	964	ASN	Rsb-AC
2	38156298	38220587	CYP1B1	D	4	-0.6254	969
9	31619682	31749826		D	7	-0.6236	978
4	78412937	78430145		D	2	-0.6225	982
2	121350605	121467835	GLI2	A	12	-0.5741	983	CEU	Rsb-AE
2	199584081	199736204		A	14	-0.5739	991	ASN	Rsb-AC
20	52412922	52627297	DOK5	A	13	-0.572	1018
5	100818421	100990631		A	5	-0.5719	1023	ASN, CEU	Rsb-AC, Rsb-AE
3	24999173	25304796		D	31	-0.6172	1040
16	22953080	23132542	SCNN1G,USP31	D	3	-0.617	1043
11	59184221	59324317	FABP5L7,OR10V1,OR10V2P,OR10V3P,OR10Y1P,STX3	A	7	-0.5697	1044
5	119866593	119989320	PRR16	D	9	-0.6162	1052
2	126017230	126228900		A	24	-0.5679	1060	ASN	Rsb-AC, Rsb-CE
9	6437439	6628114	GLDC,UHRF2	D	10	-0.6149	1063
6	160771756	161002451	LPA,LPAL2,SLC22A3	D	8	-0.6147	1070
12	14778695	14996970	ARHGDIB,ART4,C12orf60,ERP27,H2AFJ,HIST4H4,LOC440087,MGP,WBP11	A	25	-0.5672	1071
6	161042911	161117077	LOC100128831,PLG	D	8	-0.6142	1076
3	142912773	143123705	ATP1B3,GRK7,LOC100131772,LOC729687,RNF7	A	13	-0.5653	1081
5	111706642	111849548	EPB41L4A,FLJ11235,XR_017738.2	D	19	-0.6111	1099
2	190266153	190375850	ANKAR,LOC100129592,ORMDL1,OSGEPL1,PMS1	D	6	-0.6099	1106	ASN, CEU	Rsb-AC, Rsb-AE
18	64367236	64527923	TXNDC10	D	16	-0.6083	1117
5	6050858	6178330		A	17	-0.5603	1119
2	121385287	121475191	GLI2	D	11	-0.6082	1122
6	118639242	118710917	SLC35F1	D	2	-0.6075	1138	ASN	Rsb-AC
14	67803385	67882509	RAD51L1,RPL7AP5	D	3	-0.6051	1162
20	32987501	33169369	EDEM2,GSS,MIRN499,MYH7B,TRPC4AP	A	11	-0.5533	1178	ASN	Rsb-AC
2	66015196	66085754		A	10	-0.5524	1186
1	222955255	223126872	CNIH3	A	17	-0.5518	1196
13	74047667	74303649	LOC122145	D	31	-0.601	1196
3	25015506	25143644		A	16	-0.5509	1203
12	110652433	110918887	ACAD10,ADAM1,ALDH2,LOC100128618,MAPKAPK5,TMEM116	D	1	-0.6	1210	ASN, CEU	Rsb-AC, XP-EHH
7	33274954	33445083	BBS9	D	4	-0.5989	1227	CEU	Rsb-AE
9	17870036	17976287		A	12	-0.5492	1234
1	184456628	184508361		A	4	-0.5483	1246
5	57627429	57691586		D	1	-0.5965	1254
9	101687857	102362999	C9orf30,INVS,LOC100130980,LOC441461,NANOGP5,STX17,TEX10,TMEFF1,TXNDC4,XR_039375.1,XR_041358.1	D	45	-0.5964	1255
5	13875140	13958149	DNAH5	A	18	-0.5475	1258	ASN, CEU	Rsb-AC, Rsb-AE
6	145780158	145939095	LOC645749	A	6	-0.5474	1260
8	62540158	62637199	ASPH,RLBP1L1	D	7	-0.5947	1266
14	59796017	60115742	C14orf39,LOC390483,PPM1A,RBM8B,RPL37P5,SIX6	A	25	-0.5466	1268	CEU	Rsb-AE
6	32413957	32786977	BTNL2,C6orf10,HLA-DQA1,HLA-DQB1,HLA-DRA,HLA-DRB1,HLA-DRB5,HLA-DRB6,HLA-DRB9,NR_001298.1	A	69	-0.5464	1270
12	83709605	83976381	LRRIQ1,SLC6A15,TSPAN19	A	14	-0.5464	1270
7	112357738	112610322	FLJ31818,GPR85,LOC401397,XR_040261.1	A	13	-0.5462	1280
7	144708112	144880664		A	11	-0.5454	1290
1	222955114	223220062	C1orf67,CNIH3	D	26	-0.5924	1303
3	181097151	181259618	PEX5L	A	13	-0.5446	1305
6	30223521	30378588	FLJ45422,HLA-L,LOC100133303,TRIM10,TRIM15,TRIM26,TRIM40	A	18	-0.5444	1313
11	17809028	17932697	SERGEF	D	4	-0.5915	1315
20	33308354	33522751	CEP250,EIF6,FAM83C,GDF5,GDF5OS,LOC729580,MMP24,UQCC,XR_041061.1	D	12	-0.591	1321
7	112257014	112610322	FLJ31818,GPR85,LOC401397,XR_040261.1	D	18	-0.5906	1331	ASN	Rsb-AC
10	102836500	103049028	LBX1,LOC100129417,LOC282992,LOC728940,TD1,TLX1	A	12	-0.5426	1332	CEU	LRH
11	63620787	63919166	BAD,CCDC88B,DKFZP566E164,DNAJC4,ESRRA,FERMT3,FKBP2,FLRT1,GPR137,HSPC152,KCNK4,MACROD1,NUDT22,PLCB3,PPP1R14B,PRDX5,RPS6KA4,STIP1,TRPT1,VEGFB	D	3	-0.5901	1336
22	32911637	33021659		A	21	-0.5418	1351
12	68581545	68667622	C12orf28	A	10	-0.5413	1362
10	59207016	59359054		D	7	-0.587	1375	ASN, CEU	Rsb-AC, Rsb-AE
7	123183219	123399561	HYAL4,HYALP1,NR_002731.1,SPAM1	D	5	-0.5865	1380
4	121864462	122003130	PRDM5	D	4	-0.5845	1420
8	138132226	138297257		D	8	-0.5835	1433
5	136125942	136282237	LOC391834	D	8	-0.5833	1440
6	97008855	97181444	FHL5,KIAA0776	D	7	-0.5831	1442	ASN, CEU	Rsb-AC, Rsb-AE
5	13875255	13953926	DNAH5	D	14	-0.5829	1451	ASN, CEU	Rsb-AC, Rsb-AE
14	54730143	54911005	COX5AP1,FBXO34,KIAA0831,UBE2L7P	D	12	-0.5829	1451
2	193600301	193952848	LOC645314,XR_017462.2	A	12	-0.5349	1461
9	26515653	26595498		D	8	-0.5808	1469
20	52411601	52590434	DOK5	D	6	-0.58	1482
19	9395301	9843334	FBXL12,LOC100129975,LOC100130854,LOC100131614,LOC100132474,LOC162993,LOC646048,LOC729644,OLFM2,PIN1,UBE2L4,UBL5,XR_017059.2,ZNF121,ZNF266,ZNF426,ZNF560,ZNF561,ZNF562,ZNF812	D	12	-0.5781	1515
12	14776994	14918747	ART4,C12orf60,H2AFJ,HIST4H4,LOC440087,WBP11	D	9	-0.5772	1522
11	37283840	37536588	LOC100129825,LOC100132895	D	3	-0.5769	1527
3	117446485	117603428	LSAMP	D	7	-0.5766	1530	ASN, CEU	Rsb-AC, Rsb-AE
20	31404399	31799867	C20orf134,C20orf144,CBFA2T2,CDK5RAP1,E2F1,NECAB3,PXMP4,SNTA1,ZNF341	D	6	-0.5761	1532
6	73255923	73471451	KCNQ5,LOC642681,LOC643067	A	10	-0.5302	1542
11	37353037	37604433	LOC100132895	A	14	-0.5286	1562
7	15452922	15605097	TMEM195	A	12	-0.5278	1580
2	217997602	218046684		D	5	-0.5702	1606
8	57026041	57107537	LYN	D	2	-0.5692	1616
19	36833423	36923551		D	5	-0.5688	1627
10	68814645	68999478	CTNNA3	D	1	-0.5681	1641
6	18696785	18796462		A	15	-0.5253	1645	ASN	LRH, Rsb-AC
2	197031465	197527051	C2orf66,FLJ39660,GTF3C3,HECW2,LOC100130452,PGAP1	A	21	-0.5252	1648	ASN, CEU	IHS, Rsb-AE
5	15040953	15262311	LOC402198	A	6	-0.525	1651
5	122540598	122704060	PRDM6	D	3	-0.5675	1654
1	62124481	62277429	INADL	D	6	-0.567	1660
10	100920001	101094378	CNNM1,HPSE2	D	4	-0.5656	1675
9	121620862	121748113		D	9	-0.5654	1684	ASN, CEU	Rsb-AC, Rsb-AE
10	86761329	86894813		D	9	-0.5645	1696
15	46608193	46693002	FBN1	D	2	-0.5642	1705	CEU	Rsb-AE, XP-EHH
18	34207568	34273919		D	2	-0.5638	1709
1	183870395	184090757	HMCN1	D	1	-0.5631	1719
9	81776189	82047179		D	9	-0.5629	1720	ASN	Rsb-AC
9	121629613	121756447		A	9	-0.5202	1723	ASN, CEU	Rsb-AC, Rsb-AE
15	74436002	74779183	SCAPER	D	22	-0.5628	1727
5	138167176	138347714	CTNNA1,LRRTM2,SIL1	A	6	-0.5197	1732
20	35788083	35929819	CTNNBL1	A	7	-0.5197	1732	YRI	IHS
1	68770704	68862403		D	3	-0.5627	1732
13	20697667	20812565	ESRRAP2,GRK6PS,LOC650794,LOC729697,NR_000033.2	D	8	-0.5626	1735
5	153250036	153344333		D	5	-0.5621	1743
6	66763186	66892006	NUFIP1P	A	2	-0.5187	1745
5	24472348	24613895	CDH10	D	8	-0.5617	1754	CEU	LRH
1	170917011	171165000	LOC441915	A	17	-0.5162	1779
3	134222815	134277643	TMEM108	D	1	-0.5608	1779	YRI	IHS
2	126485322	126830142		D	12	-0.5589	1804	ASN	Rsb-AC
10	86666809	86754578		A	2	-0.5153	1807
3	47486702	47933000	CSPG5,DHX30,LOC100133032,MAP4,SCAP,SMARCC1,TMEM103	A	4	-0.5144	1820
19	11852638	12091298	FLJ14959,LOC100129837,LOC729747,XR_015644.2,XR_015647.2,ZNF433,ZNF69,ZNF700,ZNF763,ZNF788	D	1	-0.5579	1836
4	159667707	160047778	ETFDH,FLJ25371,KIAA1450,LOC201725,PPID,RXFP1	D	5	-0.5578	1841	ASN, CEU	Rsb-AC, Rsb-AE
6	31149472	31197610	C6orf15,CDSN,PSORS1C1	D	1	-0.5577	1853	ASN	LRH, Rsb-AC
1	64184159	64310331	ROR1	A	11	-0.5124	1865
22	39080235	39426110	ADSL,COX6BP3,KIAA1659,LOC651258,MCHR1,MKL1,SGSM3	D	2	-0.5562	1872
2	131490656	131905221	A26C1A,ARHGEF4,FLJ30428,GNAQP,LOC100128270,LOC100130819,LOC130074,LOC150786,LOC389043,LOC401002,LOC401007,PLEKHB2,XR_017052.2,XR_039216.1	A	14	-0.5121	1875
9	6124787	6284824	IL33,LOC645969,XR_037814.1	A	6	-0.5117	1887
5	113037084	113108466		D	1	-0.5559	1889
20	40930310	41106749	PTPRT	A	12	-0.5108	1902
8	24200543	24338666	ADAM28,ADAMDEC1	A	3	-0.5105	1917
3	70845727	70940116		D	4	-0.5534	1919
10	23861364	23979267		D	6	-0.5533	1931	CEU	Rsb-AE
8	4633780	4680707	CSMD1	D	4	-0.5532	1943
8	93129742	93427586	RPS26P10,RUNX1T1	D	3	-0.5525	1949
10	90473911	90496943	LIPK	D	6	-0.5525	1949
7	138298925	138419523	ZC3HAV1,ZC3HAV1L	A	1	-0.5085	1960
3	150111598	150209823	GYG1,UBQLN4P	D	2	-0.5519	1962
9	90814217	90970781	LOC100131540,SHC3	D	1	-0.5519	1962
9	110215428	110337993		D	8	-0.5514	1971
7	101390716	101703518	CUX1,LOC100132593	A	11	-0.507	1972
3	70845727	70931311		A	3	-0.5059	1999
5	113531506	113611816		D	1	-0.5508	2003	ASN	Rsb-AC
13	74226650	74381956	LOC122145	A	2	-0.5048	2014
13	20677096	20810786	ESRRAP2,GRK6PS,LOC650794,LOC729697,NR_000033.2	A	10	-0.5045	2019
2	83111618	83203715		A	1	-0.502	2041
8	11388130	11480745	BLK,LOC100128728	A	1	-0.5002	2065	ASN	Rsb-AC, Rsb-CE
14	87844639	88035137	KCNK10,PTPN21,SPATA7	A	6	-0.5	2069
1	16132400	16446969	ARHGEF19,C1orf64,C1orf89,CLCNKA,CLCNKB,EPHA2,FAM131C,HSPB7,LOC100129063,LOC440568,LOC645634,LOC645652,SPEN,XR_016998.2,ZBTB17	A	10	-0.4997	2077	ASN	Rsb-AC
10	78001324	78082391		A	1	-0.4984	2105
9	81772813	82021829		A	10	-0.4975	2109	ASN	Rsb-AC
7	127190323	127313715	SND1	A	1	-0.4968	2135
9	6459651	6620452	GLDC,UHRF2	A	9	-0.4962	2145
6	28071171	28186390	LOC340192,OR1F12P,OR2B7P,OR2B8P,OR2W2P,ZNF165	A	1	-0.4958	2157	CEU	Rsb-AE
1	76299884	76363679	LOC729766,ST6GALNAC3	A	2	-0.495	2172	ASN	IHS
6	48928212	49078364		A	9	-0.4943	2178
4	61954199	62119401	LPHN3	A	5	-0.4941	2187
3	160110180	160242271		A	9	-0.494	2194
5	136046027	136159882		A	3	-0.494	2194
Medians of the moving windows that consist of 20 contiguous SNPs were calculated. The regions were defined by merging overlapping significant windows having p < 0.005 of median XDiHH.
aA and D indicate Ancestral and Derived allele, respectively.
bMedian of XDiHH for each window were used to rank the windows within each comparison (i.e., fastPHASEd-YRI vs. PHASEd+YRI of ancestral or derived alleles).
cThe regions were ordered by the ranks of windows that had the highest rank within the regions.
dLists of regions for positive selection are obtained by previous reports (Frazer, et al. [1], Sabeti, et al. [16], and Tang, et al. [18]). Statistically significant overlapping of top 20 regions with previously reported regions was confirmed by the bootstrap test (P = 0.0266).
