# Supplementary material for: Evaluation of Haplotype Inference Using Definitive Haplotype Data Obtained from Complete Hydatidiform Moles, and Its Significance for the Analyses of Positively Selected Regions
Source: PLoS Genet. 2009 May 8;5(5):e1000468. doi: 10.1371/journal.pgen.1000468 (PMC2670534; doi:10.1371/journal.pgen.1000468)
Supplement: Table S9 — Call rate for CHM. (0.03 MB XLS) [file pgen.1000468.s012.xls]

## Sheet: Table S9
Table S9. Call Rate for CHM
CHM ID	# of No-call SNPs	Call rate (%)	Homozygote Call Rate (%)
CHM009*	25714	94.863	93.2319
CHM023*	26308	94.7444	93.5657
CHM002*	25504	94.905	93.5823
CHM010*	24107	95.1841	93.6546
CHM094*	24405	95.1245	93.9962
CHM115*	23208	95.3637	94.3702
CHM028*	21324	95.74	94.4123
CHM001*	22383	95.5285	94.4415
CHM007*	21177	95.7694	94.5862
CHM013*	20179	95.9688	94.744
CHM111*	20930	95.8187	94.914
CHM114*	19344	96.1356	95.0854
CHM033*	19568	96.0908	95.2246
CHM036	15238	96.9559	95.3065
CHM110	18533	96.2976	95.4414
CHM093	18127	96.3787	95.5147
CHM035	15985	96.8066	95.6118
CHM117	18132	96.3777	95.6204
CHM003	17322	96.5395	95.6451
CHM065*	16813	96.6412	95.739
CHM020	16483	96.7071	95.7544
CHM116	16848	96.6342	95.8383
CHM024	16598	96.6842	95.8547
CHM085	16303	96.7431	95.8759
CHM031	16180	96.7677	95.8841
CHM016	16272	96.7493	95.9063
CHM015	15418	96.9199	95.977
CHM022	15495	96.9045	96.0637
CHM018	15157	96.972	96.2149
CHM008	14485	97.1063	96.3164
CHM061	14338	97.1357	96.3767
CHM012	13891	97.225	96.3845
CHM005	14009	97.2014	96.3871
CHM086	14768	97.0498	96.4618
CHM029	12770	97.4489	96.5591
CHM011	13848	97.2335	96.5927
CHM076	12289	97.545	96.7425
CHM034	12863	97.4303	96.7619
CHM026	12407	97.5214	96.831
CHM075	12244	97.554	96.8759
CHM072	11512	97.7002	96.9089
CHM087	12300	97.5428	96.9349
CHM014	11323	97.738	96.977
CHM113	12374	97.528	96.999
CHM047	12168	97.5692	97.0138
CHM074	12352	97.5324	97.0314
CHM073	11268	97.749	97.0665
CHM101	11492	97.7042	97.0739
CHM105	11623	97.678	97.0833
CHM006	10972	97.8081	97.1205
CHM106	10302	97.9419	97.223
CHM046	10373	97.9278	97.2419
CHM050	10089	97.9845	97.3284
CHM082	11085	97.7855	97.3468
CHM043	9803	98.0416	97.4307
CHM097	9845	98.0332	97.4571
CHM042	9488	98.1046	97.4863
CHM030	9708	98.0606	97.5847
CHM078	9699	98.0624	97.5939
CHM053	9932	98.0159	97.5941
CHM083	9563	98.0896	97.6465
CHM038	8942	98.2136	97.6551
CHM108	8803	98.2414	97.6559
CHM103	9171	98.1679	97.6655
CHM102	8823	98.2374	97.7288
CHM080	9083	98.1855	97.7448
CHM081	8976	98.2068	97.7627
CHM019	8647	98.2726	97.8069
CHM058	8862	98.2296	97.8151
CHM098	8228	98.3563	97.9132
CHM039	7944	98.413	97.9292
CHM088	8176	98.3667	97.9329
CHM084	8174	98.3671	97.9397
CHM068	7876	98.4266	97.9525
CHM057	7373	98.5271	97.9675
CHM099	8069	98.388	97.9771
CHM090	7620	98.4777	98.0316
CHM055	7702	98.4613	98.0498
CHM070	7678	98.4661	98.0974
CHM066	7349	98.5319	98.1481
CHM063	6869	98.6278	98.1853
CHM032	6805	98.6405	98.2244
CHM104	6831	98.6354	98.2298
CHM095	6880	98.6256	98.2562
CHM048	6612	98.6791	98.2955
CHM079	6603	98.6809	98.3091
CHM060	6288	98.7438	98.3337
CHM040	6163	98.7688	98.3713
CHM056	6133	98.7748	98.42
CHM054	6050	98.7914	98.4422
CHM059	5885	98.8243	98.4516
CHM067	5701	98.8611	98.4741
CHM100	5727	98.8559	98.4797
CHM021	5483	98.9046	98.5305
CHM062	5348	98.9316	98.5696
CHM064	4496	99.1018	98.7714
CHM049	4392	99.1226	98.8439
CHM041	4076	99.1857	98.8637
CHM051	3956	99.2097	98.8819
CHM069	3947	99.2115	98.9162
*Samples that are excluded from analyses.
