# Supplementary material for: Evaluation of Haplotype Inference Using Definitive Haplotype Data Obtained from Complete Hydatidiform Moles, and Its Significance for the Analyses of Positively Selected Regions
Source: PLoS Genet. 2009 May 8;5(5):e1000468. doi: 10.1371/journal.pgen.1000468 (PMC2670534; doi:10.1371/journal.pgen.1000468)
Supplement: Table S10 — Distribution of missing genotypes among 100 CHMs. (0.02 MB XLS) [file pgen.1000468.s013.xls]

## Sheet: Table S10
Table S10. Distribution of Missing Genotypes among 100 CHMs
No. of Missing Genotypes	No. of SNPs	Fraction of SNPs (%)	Cumulative (%)
0	255572	51.0564	51.0564
1	77568	15.496	66.5524
2	41392	8.26901	74.8214
3	26521	5.29818	80.1196
4	18940	3.7837	83.9033
5	13977	2.79223	86.6955
6	10852	2.16794	88.8635
7	8553	1.70866	90.5721
8	6976	1.39362	91.9657
9	5629	1.12452	93.0902
10	4673	0.933539	94.0238
11	4050	0.809081	94.8329
12	3342	0.667642	95.5005
13	2907	0.58074	96.0813
14	2427	0.484849	96.5661
15	2126	0.424718	96.9908
16	1855	0.370579	97.3614
17	1609	0.321435	97.6828
18	1394	0.278484	97.9613
19	1222	0.244123	98.2054
20	1042	0.208164	98.4136
21	947	0.189185	98.6028
22	794	0.15862	98.7614
23	701	0.140041	98.9014
24	611	0.122061	99.0235
25	587	0.117267	99.1408
26	477	0.0952917	99.2361
27	431	0.0861022	99.3222
28	385	0.0769126	99.3991
29	331	0.0661249	99.4652
30	305	0.0609308	99.5261
31	278	0.0555369	99.5817
32	237	0.0473462	99.629
33	195	0.0389557	99.668
34	171	0.0341612	99.7021
35	184	0.0367582	99.7389
36	143	0.0285675	99.7675
37	143	0.0285675	99.796
38	123	0.0245721	99.8206
39	96	0.0191782	99.8398
40	104	0.0207764	99.8606
41	82	0.0163814	99.8769
42	60	0.0119864	99.8889
43	70	0.0139841	99.9029
44	60	0.0119864	99.9149
45	61	0.0121862	99.9271
46	39	0.00779115	99.9349
47	47	0.00938933	99.9443
48	39	0.00779115	99.9521
49	35	0.00699206	99.959
50	24	0.00479455	99.9638
51	20	0.00399546	99.9678
52	13	0.00259705	99.9704
53	22	0.00439501	99.9748
54	19	0.00379569	99.9786
55	16	0.00319637	99.9818
56	14	0.00279682	99.9846
57	7	0.00139841	99.986
58	8	0.00159818	99.9876
59	11	0.0021975	99.9898
60	6	0.00119864	99.991
61	9	0.00179796	99.9928
62	8	0.00159818	99.9944
63	4	0.000799092	99.9952
64	4	0.000799092	99.996
65	6	0.00119864	99.9972
66	2	0.000399546	99.9976
68	1	0.000199773	99.9978
69	1	0.000199773	99.998
70	1	0.000199773	99.9982
71	1	0.000199773	99.9984
72	1	0.000199773	99.9986
73	2	0.000399546	99.999
74	1	0.000199773	99.9992
75	2	0.000399546	99.9996
78	1	0.000199773	99.9998
84	1	0.000199773	100
The average call rate for SNPs was 98.58%.
