# Supplementary material for: Evaluation of Haplotype Inference Using Definitive Haplotype Data Obtained from Complete Hydatidiform Moles, and Its Significance for the Analyses of Positively Selected Regions
Source: PLoS Genet. 2009 May 8;5(5):e1000468. doi: 10.1371/journal.pgen.1000468 (PMC2670534; doi:10.1371/journal.pgen.1000468)
Supplement: Table S11 — HapMap samples used in this study. (0.02 MB XLS) [file pgen.1000468.s014.xls]

## Sheet: Table S11
Table S11. HapMap Samples Used in This Study
ID	population
NA06994	CEU
NA07000	CEU
NA07034	CEU
NA07055	CEU
NA07345	CEU
NA07357	CEU
NA11829	CEU
NA11831	CEU
NA11832	CEU
NA11839	CEU
NA11840	CEU
NA11881	CEU
NA11882	CEU
NA11992	CEU
NA11994	CEU
NA11995	CEU
NA12004	CEU
NA12005	CEU
NA12006	CEU
NA12043	CEU
NA12057	CEU
NA12144	CEU
NA12145	CEU
NA12146	CEU
NA12154	CEU
NA12156	CEU
NA12234	CEU
NA12717	CEU
NA12751	CEU
NA12760	CEU
NA12761	CEU
NA12762	CEU
NA12763	CEU
NA12812	CEU
NA12813	CEU
NA12814	CEU
NA12815	CEU
NA12872	CEU
NA12873	CEU
NA12874	CEU
NA12875	CEU
NA12891	CEU
NA12892	CEU
NA18501	YRI
NA18505	YRI
NA18508	YRI
NA18516	YRI
NA18517	YRI
NA18522	YRI
NA18523	YRI
NA18852	YRI
NA18855	YRI
NA18859	YRI
NA18862	YRI
NA18871	YRI
NA18912	YRI
NA19093	YRI
NA19098	YRI
NA19099	YRI
NA19102	YRI
NA19116	YRI
NA19119	YRI
NA19127	YRI
NA19128	YRI
NA19131	YRI
NA19137	YRI
NA19138	YRI
NA19140	YRI
NA19141	YRI
NA19143	YRI
NA19144	YRI
NA19152	YRI
NA19153	YRI
NA19159	YRI
NA19160	YRI
NA19171	YRI
NA19200	YRI
NA19201	YRI
NA19203	YRI
NA19206	YRI
NA19207	YRI
NA19209	YRI
NA19210	YRI
NA19222	YRI
NA19223	YRI
NA19239	YRI
